# Supplementary material for: Data to support the assessment of the energy efficiency estimation methods on induction motors considering real-time monitoring
Source: Data Brief. 2020 Apr 23;30:105512. doi: 10.1016/j.dib.2020.105512 (PMC7186514; doi:10.1016/j.dib.2020.105512)
Supplement: Supplementary file 1 [file mmc1.xlsx]

## Sheet: Table 1
T (Nm)	Meas.	Pin (W)	Pout (W)	nm (rpm)	ɳ (%)		Vab (V)	θab (degrees)	Vbc (V)	θbc (degrees)	Vca (V)	θac (degrees)	Ia (A)	φa (degrees)	Ib (A)	φb (degrees)	Ic (A)	φc (degrees)	Fp (p.u)
0.5	1	455.7	185.1	3536	40.6		223.3	0	220.9	-121.2	219.7	-241.1	2.5	-91.2	2.1	-217.4	2.2	-315.4	0.54
	2	455.8	185.2	3538	40.6		222.7	0	221.7	-120.6	219.6	-240.8	2.6	-88.4	2.1	-216.7	2.1	-320.2	0.53
	3	456.1	185.3	3539	40.6		223.9	0	221.6	-121	219.9	-240.9	2.6	-90.8	2	-215.5	2.2	-319.1	0.53
	4	459.3	185.2	3538	40.3		224.4	0	222.3	-120.9	220.6	-240.8	2.6	-90.6	2	-212.3	2.2	-318.3	0.53
	5	459.2	185.4	3540	40.4		224.2	0	222.2	-120.8	220.5	-240.8	2.6	-91	2	-215.7	2.2	-319.3	0.53
	6	454.7	185.4	3540	40.8		225	0	222.4	-121	220.8	-240.8	2.6	-91.5	2	-216.2	2.2	-319.8	0.53
	7	460	185.3	3539	40.3		224.2	0	222	-120.8	219.7	-240.7	2.6	-91.7	2	-216.4	2.2	-320	0.54
	8	454.2	185.2	3537	40.8		225.8	0	223.3	-120.9	222.5	-240.6	2.6	-91.6	2	-216.3	2.2	-319.9	0.52
	9	461.6	185.4	3541	40.2		224.2	0	222.1	-120.8	222.9	-240.7	2.5	-91.1	2	-213.9	2.2	-321	0.54
	10	460.1	185.5	3542	40.3		224.4	0	222.2	-120.8	221.1	-240.7	2.6	-91.3	2	-214.1	2.2	-321.2	0.53
0.75	1	555.6	277.1	3528	49.9		222.6	0	220	-121.1	221.8	-241.1	2.8	-86.7	2.2	-213	2.3	-314.1	0.6
0.75	2	554.9	276.8	3524	49.9		222.3	0	221.4	-120.6	219.4	-240.8	2.7	-83.9	2.2	-209.1	2.3	-315.4	0.61
0.75	3	554.4	276.9	3526	49.9		221.8	0	221.9	-120.8	220.1	-240.8	2.7	-86	2.1	-210.5	2.3	-314.9	0.6
0.75	4	554.2	277	3527	50		224	0	221.3	-120.8	222.4	-240.8	2.7	-85.3	2.1	-209.5	2.4	-314.6	0.6
0.75	5	558.8	277	3527	49.6		223.2	0	221.4	-120.8	220.5	-240.8	2.8	-85.6	2.2	-209.8	2.3	-314.9	0.6
0.75	6	551.6	277.1	3528	50.2		224.6	0	222.1	-121	221.7	-240.8	2.7	-87.2	2.1	-208.8	2.4	-315.4	0.6
0.75	7	555	277.3	3531	50		226.3	0	223.1	-120.8	222.8	-240.7	2.7	-87.1	2.2	-209.5	2.4	-317.8	0.6
0.75	8	550.5	277.2	3530	50.4		225.6	0	223.2	-120.9	222.2	-240.7	2.7	-87.4	2.1	-209	2.4	-315.6	0.6
0.75	9	557.8	277.4	3532	49.7		224	0	222.7	-120.6	220.1	-240.7	2.7	-84.6	2.1	-207.1	2.4	-315.3	0.6
0.75	10	554.5	277.2	3529	50		224.1	0	222	-120.8	220.9	-240.6	2.7	-86.7	2.2	-209.1	2.4	-317.4	0.59
1	1	635.3	368	3514	57.9		221.3	0	218.6	-121.2	216.4	-241.1	2.9	-83.7	2.2	-204.3	2.6	-310.5	0.66
1	2	638.9	368.4	3518	57.7		222.3	0	222.5	-120.5	219.4	-240.7	2.9	-80.3	2.4	-207.5	2.4	-313.1	0.64
1	3	642.7	368.5	3519	57.3		223.7	0	222.8	-120.9	219.9	-240.8	2.9	-82.3	2.3	-206.2	2.5	-312	0.65
1	4	637.2	368.3	3517	57.8		223.7	0	222	-120.8	220.1	-240.8	2.9	-82.1	2.3	-206.1	2.5	-311.9	0.65
1	5	636.1	368.1	3515	57.9		223.9	0	222.1	-120.8	220.3	-240.8	2.9	-82.2	2.3	-206.1	2.5	-311.9	0.65
1	6	644.2	368.4	3518	57.2		224.7	0	222	-121	220.8	-240.8	2.9	-83.9	2.2	-204.5	2.6	-310.7	0.65
1	7	635.1	368.1	3515	58		224.9	0	223.6	-120.7	220	-240.8	2.9	-81.5	2.3	-206.2	2.5	-313.7	0.64
1	8	636.3	368.5	3519	57.9		225.2	0	222.5	-120.8	221.6	-240.6	2.8	-83.7	2.3	-203.4	2.6	-314	0.64
1	9	636.5	368.7	3521	57.9		223.9	0	222.7	-120.6	221.2	-240.6	2.8	-81.7	2.3	-203.9	2.5	-312.7	0.66
1	10	642.4	368.2	3516	57.3		223.9	0	221.8	-120.8	220.7	-240.6	2.8	-82.6	2.3	-202.2	2.6	-312.8	0.65
1.25	1	722.9	458.2	3500	63.4		221.2	0	219.5	-121.1	217.3	-241.1	3.1	-80.5	2.4	-204.5	2.7	-305.4	0.69
1.25	2	721.4	458.7	3504	63.6		222.5	0	221.7	-120.6	219.6	-240.7	3	-77.3	2.5	-201.8	2.6	-309.8	0.71
1.25	3	717.3	458.4	3502	63.9		223.4	0	221.4	-120.8	219.7	-240.8	3	-79	2.5	-202.6	2.7	-309.5	0.69
1.25	4	719.4	458.4	3502	63.7		223.7	0	220.7	-120.9	219.9	-240.8	3.1	-79.2	2.4	-202.1	2.7	-307.5	0.7
1.25	5	725.7	458.4	3502	63.2		224	0	222.3	-120.8	220.5	-240.8	3	-78.6	2.5	-200.7	2.7	-310.3	0.69
1.25	6	715.9	458.4	3502	64		224.7	0	223	-121	222	-240.8	3	-80.8	2.4	-202	2.7	-310.3	0.68
1.25	7	713.9	458.9	3506	64.3		224.6	0	223.6	-120.6	221.6	-240.7	3	-77.8	2.5	-202.3	2.6	-310.2	0.69
1.25	8	719.2	459.1	3507	63.8		224.9	0	222.6	-120.8	221.7	-240.6	3	-80.1	2.5	-199.7	2.7	-311	0.69
1.25	9	713.6	459.1	3507	64.3		223.5	0	222.4	-120.6	222.8	-240.6	3	-78.5	2.5	-203	2.6	-310.9	0.68
1.25	10	717.3	458.8	3505	64		223.7	0	221.7	-120.8	220.5	-240.7	3	-79.4	2.5	-201.4	2.7	-311.1	0.68
1.5	1	817.9	549	3495	67.1		222.4	0	222.3	-120.6	218	-240.7	3.3	-74.8	2.7	-198.9	2.8	-307.8	0.73
1.5	2	811.4	548.1	3489	67.5		222.7	0	221.4	-120.8	218.7	-241	3.3	-75.4	2.7	-200.3	2.8	-305.1	0.73
1.5	3	814.1	548.7	3493	67.4		223.9	0	221.8	-120.9	220.2	-240.8	3.2	-76.6	2.7	-197.7	2.9	-306.8	0.73
1.5	4	812.8	548.5	3492	67.5		224	0	222.2	-120.8	220.4	-240.8	3.2	-76.2	2.6	-197.3	2.9	-306.4	0.73
1.5	5	808.3	548.8	3494	67.9		224.4	0	222.4	-120.8	220.8	-240.8	3.2	-76.8	2.6	-197.9	2.9	-307	0.73
1.5	6	813.4	548.2	3490	67.4		224.4	0	221.4	-120.6	221.4	-240.8	3.2	-75	2.7	-196.8	2.9	-307.2	0.74
1.5	7	816.6	549.2	3496	67.2		225.1	0	222.8	-120.8	221.8	-240.6	3.2	-77.4	2.7	-198.5	2.9	-307.5	0.73
1.5	8	818	549.3	3497	67.2		223.5	0	222.2	-120.6	220.6	-240.7	3.2	-75.7	2.7	-197.6	2.9	-308	0.72
1.5	9	812.8	548.5	3492	67.5		224	0	222.2	-120.8	220.4	-240.8	3.2	-76.2	2.6	-197.3	2.9	-306.4	0.73
1.5	10	812.3	548.5	3492	67.5		223.6	0	221.3	-120.9	221	-240.7	3.2	-77.1	2.6	-195.8	2.9	-306.5	0.74
1.75	1	910.4	638.5	3484	70.1		222.4	0	221.5	-120.6	219.5	-240.7	3.4	-72.5	2.8	-194.2	3.1	-305.3	0.76
1.75	2	909.3	637.4	3478	70.1		223.6	0	221.6	-120.8	218.5	-241	3.5	-73.2	2.8	-195.5	3.1	-302.9	0.77
1.75	3	906.9	637	3476	70.2		223.1	0	222	-120.8	220	-240.8	3.4	-74	2.8	-194.9	3.1	-304.7	0.76
1.75	4	905.5	637.6	3479	70.4		223.8	0	222.1	-120.8	221.3	-240.8	3.4	-73.8	2.8	-194.8	3.1	-304.6	0.76
1.75	5	909.5	638.1	3482	70.2		224.1	0	222.1	-120.8	221.6	-240.7	3.4	-74.1	2.9	-195	3.1	-304.9	0.76
1.75	6	906.2	637.9	3481	70.4		224.4	0	222.3	-120.6	221	-240.7	3.4	-72.9	2.9	-194.6	3.1	-305.7	0.76
1.75	7	905.2	638.5	3484	70.5		223	0	222.3	-120.9	221.6	-240.6	3.3	-74.9	2.8	-192.3	3.1	-305.9	0.76
1.75	8	909.2	638.5	3484	70.2		223.2	0	221	-120.6	220.8	-240.6	3.4	-72.5	2.9	-194.2	3.1	-305.2	0.76
1.75	9	910.2	637.6	3479	70		223	0	220.8	-120.8	220	-240.8	3.5	-73.8	2.8	-194.8	3.1	-304.6	0.76
1.75	10	909.4	637.6	3479	70.1		223.4	0	221.1	-120.8	221.1	-240.6	3.3	-74.4	2.8	-193.2	3.2	-304.5	0.76
2	1	982	726.3	3468	74		222.3	0	221.4	-120.6	220.4	-240.7	3.6	-70.6	3.1	-194.1	3.2	-304.5	0.77
2	2	979.2	725.5	3464	74.1		222.3	0	220.1	-120.8	220.2	-241	3.7	-70.9	3	-195	3.2	-301.8	0.78
2	3	983.7	725.7	3465	73.8		223.3	0	221.2	-120.8	219.7	-240.8	3.6	-71.8	3	-192.6	3.3	-303.1	0.78
2	4	981.4	725.7	3465	73.9		223.6	0	221	-120.8	219.9	-240.8	3.6	-71.5	3	-192.4	3.3	-302.9	0.78
2	5	982.6	727	3471	74		224.1	0	222	-120.8	220.5	-240.8	3.6	-72.2	3	-193.1	3.3	-303.5	0.78
2	6	983.2	727	3471	73.9		224.6	0	222.2	-120.7	220	-240.7	3.6	-71.4	3.1	-192.9	3.3	-304.6	0.78
2	7	988.4	727.2	3472	73.6		224.7	0	221.2	-120.9	220	-240.6	3.6	-72.7	3	-191.5	3.4	-303.3	0.78
2	8	990.3	727.4	3473	73.5		223.5	0	221.3	-120.6	220.7	-240.7	3.5	-71.2	3	-192.8	3.4	-304.2	0.78
2	9	982.6	727	3471	74		224.1	0	222	-120.8	220.5	-240.8	3.6	-72.2	3	-193.1	3.3	-303.5	0.78
2	10	983.8	726.5	3469	73.9		223.2	0	221.2	-120.8	219.9	-240.7	3.6	-72	3	-192.8	3.3	-303.3	0.78
2.25	1	1084.9	814.8	3458	75.1		222.2	0	221.1	-120.6	219.2	-240.7	3.8	-68.8	3.3	-190.2	3.5	-302.3	0.8
2.25	2	1084.7	813.1	3451	75		223	0	220.9	-120.8	219	-241.1	3.9	-68.8	3.2	-190.7	3.5	-299.7	0.81
2.25	3	1086.2	814.1	3455	74.9		223	0	222	-120.8	219.7	-240.8	3.8	-69.7	3.3	-190.4	3.5	-301.5	0.8
2.25	4	1082.3	813.4	3452	75.2		223.5	0	222	-120.7	220.3	-240.7	3.8	-69.1	3.3	-190.5	3.5	-302.7	0.8
2.25	5	1084.2	812.9	3450	75		223	0	221.9	-120.8	221	-240.7	3.8	-70.4	3.2	-189.2	3.5	-301.5	0.8
2.25	6	1083.8	814.5	3457	75.2		223.3	0	222.4	-120.8	221	-240.7	3.8	-69.9	3.2	-188.7	3.5	-301.1	0.8
2.25	7	1085.3	814.5	3457	75.1		223.6	0	222.8	-120.9	221.3	-240.6	3.8	-70.7	3.2	-189.5	3.5	-301.9	0.8
2.25	8	1086.5	813.1	3451	74.8		224.1	0	222	-120.8	220	-241.1	3.9	-68.8	3.2	-190.7	3.5	-299.7	0.81
2.25	9	1088	816	3463	75		223.4	0	222.7	-120.6	221	-240.6	3.8	-69.3	3.2	-188.9	3.5	-302	0.81
2.25	10	1081.9	813.8	3454	75.2		224	0	220.9	-120.8	219.8	-240.7	3.8	-70	3.2	-188.8	3.6	-301.1	0.81
2.5	1	1166.6	901.1	3442	77.2		222	0	220.9	-120.6	218.9	-240.8	4	-67.3	3.5	-188.6	3.7	-301.2	0.82
2.5	2	1167.6	901.1	3442	77.2		222.2	0	220.7	-120.8	218.3	-241	4.1	-67.8	3.4	-189.5	3.7	-299.1	0.82
2.5	3	1169.5	900.3	3439	77		223	0	220.7	-120.9	219.1	-240.8	4	-68.6	3.4	-187.4	3.8	-300.2	0.82
2.5	4	1165.5	901.9	3445	77.4		223.5	0	222.3	-120.6	220.3	-240.8	4	-67.4	3.4	-188.1	3.7	-299.7	0.82
2.5	5	1170.5	902.2	3446	77.1		224.1	0	221.7	-120.9	220.6	-240.7	4	-68.9	3.4	-187.7	3.8	-300.5	0.82
2.5	6	1172.2	901.9	3445	76.9		223.1	0	222.2	-120.7	222	-240.7	4	-68	3.4	-188.7	3.7	-300.2	0.82
2.5	7	1165.5	901.9	3445	77.4		223.5	0	222.3	-120.6	220.3	-240.8	4	-67.4	3.4	-188.1	3.7	-299.7	0.82
2.5	8	1169.8	901.9	3445	77.1		224.5	0	221.9	-120.9	221.1	-240.6	4	-69	3.4	-187.9	3.8	-300.6	0.82
2.5	9	1165.8	903.2	3450	77.5		223.2	0	222.2	-120.6	220.6	-240.6	4	-67.3	3.3	-187.3	3.7	-297.9	0.83
2.5	10	1169.1	901.1	3442	77.1		222.9	0	220.7	-120.8	218.6	-240.7	4	-68.5	3.4	-187.3	3.8	-300.1	0.82
2.75	1	1250.3	989.2	3435	79.1		222	0	222.5	-120.4	220.5	-240.7	4.2	-65	3.7	-187.9	3.8	-299.8	0.83
2.75	2	1249.5	987.8	3430	79.1		222.1	0	220.6	-120.8	218.2	-240.9	4.3	-66.3	3.6	-187.9	3.9	-298.1	0.83
2.75	3	1253.1	990.4	3439	79		223.3	0	222.6	-120.6	221.6	-240.6	4.2	-66.1	3.5	-186	3.9	-297.1	0.84
2.75	4	1252	988.1	3431	78.9		222.9	0	220.6	-120.9	219.1	-240.8	4.2	-67	3.6	-185.9	4	-299.1	0.83
2.75	5	1249.8	988.1	3431	79.1		223.4	0	222.1	-120.7	220.4	-240.7	4.2	-65.9	3.7	-187.1	3.9	-300.1	0.83
2.75	6	1253.2	989.2	3435	78.9		224	0	221.6	-120.9	220.5	-240.7	4.2	-67.3	3.6	-186.1	4	-299.3	0.83
2.75	7	1250.1	988.1	3431	79		224.9	0	221	-120.7	220.8	-240.6	4.2	-66.5	3.7	-186.1	4	-300.1	0.84
2.75	8	1246.2	988.6	3433	79.3		224.3	0	222.4	-120.7	221.4	-240.6	4.2	-66.8	3.6	-187.4	3.9	-299.5	0.84
2.75	9	1249.5	990.4	3439	79.3		223.3	0	222.1	-120.6	221.8	-240.6	4.2	-66.1	3.5	-186	3.9	-297.1	0.84
2.75	10	1251.5	988.3	3432	79		222.8	0	220.6	-120.8	219.4	-240.7	4.2	-66.8	3.6	-185.7	4	-298.8	0.83
3	1	1340.4	1074.4	3420	80.2		221.9	0	220.9	-120.6	221	-240.7	4.4	-64.3	3.9	-185.5	4.1	-298.8	0.84
3	2	1338.7	1074.1	3419	80.2		221.9	0	220.5	-120.8	220.1	-241	4.5	-64.9	3.8	-186.4	4.1	-297.1	0.85
3	3	1345.1	1073.8	3418	79.8		224.1	0	222.1	-120.7	221.1	-240.6	4.4	-65.4	3.9	-185	4.2	-299.3	0.84
3	4	1343.1	1072.9	3416	79.9		222.6	0	219.9	-121	218.5	-240.8	4.4	-66.1	3.8	-184.4	4.3	-297.2	0.84
3	5	1343.8	1074.1	3419	79.9		223.2	0	220.4	-120.8	218.8	-240.7	4.5	-65.1	3.9	-185.6	4.2	-298.2	0.84
3	6	1338.6	1075.1	3422	80.3		223.6	0	221.4	-120.8	220.2	-240.7	4.4	-65.8	3.8	-184.7	4.2	-298.2	0.85
3	7	1346.1	1074.1	3419	79.8		223.8	0	221.9	-120.7	220.7	-240.6	4.4	-65.2	3.9	-184.7	4.2	-299.1	0.84
3	8	1336.4	1073.8	3418	80.4		224.1	0	221.1	-120.7	221.1	-240.6	4.4	-65.4	3.9	-185	4.2	-299.3	0.84
	9	1345.8	1076.3	3426	80		223	0	222.9	-120.5	221.9	-240.6	4.4	-64.5	3.8	-185	4.1	-297.5	0.85
3	10	1339.6	1073.2	3416	80.1		222.6	0	220.5	-120.8	219.3	-240.7	4.4	-65.5	3.9	-185	4.2	-299.4	0.84

## Sheet: Table 2
T (Nm)	Meas.	Pin (W)	Pout (W)	nm (rpm)	ɳ (%)		Vab (V)	θab (degrees)	Vbc (V)	θbc (degrees)	Vca (V)	θac (degrees)	Ia (A)	φa (degrees)	Ib (A)	φb (degrees)	Ic (A)	φc (degrees)	Fp (p.u)		THD Vab (%)	THD Vbc (%)	THD Vca (%)	THD Ia (%)	THD Ib (%)	THD Ic (%)		Vab1 (V)	Vbc1 (V)	Vca1 (V)	Vab2 (V)	Vbc2 (V)	Vca2 (V)	Vab4 (V)	Vbc4 (V)	Vca4 (V)	Vab5 (V)	Vbc5 (V)	Vca5 (V)	Vab7 (V)	Vbc7 (V)	Vca7 (V)	Vab8 (V)	Vbc8 (V)	Vca8 (V)	Vab10 (V)	Vbc10 (V)	Vca10 (V)	Vab11 (V)
0.5	1	513	180.1	3476	35.1		215.9	0	215.4	-120	217.2	-239.9	2.9	-86.3	2.2	-209.6	2.4	-323.1	0.56		2.38	2.43	2.45	16.13	12.72	11.48		215.8	215.3	215.5	1.4	1.57	1.59	0.73	0.84	0.86	1.55	1.49	1.49	1.66	1.61	1.57	0.91	0.9	0.97	0.91	0.9	0.93	1.12
	2	508.9	180.2	3478	35.4		215.5	0	215.9	-120	217.4	-240	2.8	-86.2	2.3	-206.5	2.4	-326.1	0.54		2.39	2.36	2.37	16.7	13.41	11.46		215.5	215.3	215.5	1.47	1.42	1.4	0.78	0.78	0.73	1.53	1.53	1.47	1.47	1.53	1.51	0.93	0.93	0.93	0.9	0.95	0.93	1.08
	3	515.4	180.2	3478	35		215.7	0	215.2	-120	217.7	-239.9	2.9	-86.1	2.3	-209.6	2.4	-322.9	0.54		2.34	2.37	2.4	18	14.49	11.67		215.6	215.1	215.5	1.27	1.42	1.44	0.71	0.77	0.78	1.44	1.51	1.51	1.49	1.48	1.47	0.91	0.93	0.9	0.95	0.9	0.93	1.06
	4	516.8	180.1	3476	34.9		215.5	0	215.5	-120	217.9	-240	2.8	-86.4	2.3	-209.7	2.4	-323.3	0.55		2.39	2.39	2.35	16.68	14.45	13.25		215.5	215.5	215.6	1.57	1.68	1.47	0.73	0.75	0.71	1.47	1.49	1.51	1.51	1.53	1.49	0.93	0.95	0.97	0.86	0.88	0.88	1.14
	5	514	180.2	3478	35.1		215.5	0	215.9	-120	217.9	-240	2.8	-86.7	2.3	-210.2	2.4	-323.7	0.55		2.37	2.3	2.39	16.93	15.47	11.47		215.5	215.3	215.3	1.31	1.21	1.33	0.69	0.67	0.71	1.51	1.46	1.49	1.42	1.36	1.4	0.99	0.99	1.03	0.97	0.99	0.99	1.03
	6	508.7	180.1	3476	35.4		215.7	0	216	-120	217.6	-239.9	2.8	-87.3	2.3	-210.5	2.4	-324.2	0.54		2.39	2.32	2.44	15.13	14.03	12.28		215.6	215.3	215.5	1.32	1.27	1.51	0.71	0.69	0.75	1.44	1.44	1.49	1.42	1.4	1.44	0.99	0.97	0.99	1.08	1.03	1.03	1.08
	7	512.4	180.1	3476	35.2		215.9	0	215.5	-120	217.2	-239.9	2.8	-86.7	2.3	-207	2.4	-326.5	0.55		2.4	2.37	2.43	17.43	12.67	12.2		215.8	215.5	215.5	1.47	1.49	1.57	0.73	0.73	0.78	1.51	1.49	1.44	1.49	1.51	1.53	0.91	0.95	0.9	1.04	0.99	1.01	1.14
	8	511.8	180.2	3477	35.2		215.5	0	215.3	-120	217.1	-240	2.9	-86.5	2.2	-209.9	2.4	-323.4	0.55		2.27	2.28	2.33	15.7	13	11.4		215.5	215.3	215.3	1.25	1.23	1.21	0.67	0.69	0.67	1.47	1.46	1.49	1.38	1.31	1.36	1.01	1.01	0.99	0.97	0.99	0.97	1.03
	9	510.6	180.2	3477	35.3		215.7	0	215.5	-120	217.9	-240	2.9	-87.4	2.2	-210.7	2.4	-324.4	0.55		2.58	2.5	2.49	15.5	14.67	11.63		215.6	215.5	215.6	1.77	1.51	1.55	0.86	0.82	0.86	1.49	1.51	1.49	1.49	1.47	1.42	1.04	0.95	0.99	1.06	1.1	1.08	1.16
	10	511	180.2	3477	35.3		215.7	0	215.4	-120	217.7	-239.9	2.8	-87.1	2.2	-210.4	2.5	-324	0.54		2.43	2.41	2.45	16.1	14.33	12.62		215.6	215.3	215.5	1.25	1.25	1.23	0.78	0.78	0.73	1.42	1.4	1.49	1.34	1.38	1.38	1.04	1.05	1.08	1.23	1.21	1.19	1.04
0.75	1	588.4	269.8	3471	45.9		215.9	0	216.9	-119.9	217.9	-240	2.9	-81.3	2.4	-201.6	2.4	-321.2	0.62		2.42	2.43	2.38	15.86	12.56	10.31		215.8	215.8	216.2	1.6	1.62	1.43	0.76	0.82	0.76	1.7	1.73	1.69	1.64	1.68	1.62	0.95	0.88	0.91	0.76	0.76	0.78	1.06
0.75	2	587.6	269.9	3473	45.9		216	0	215.9	-120	217.7	-240	2.8	-81.9	2.4	-204.9	2.5	-319.1	0.62		2.4	2.34	2.37	13.75	12.66	10.86		216	215.8	216	1.32	1.19	1.3	0.73	0.67	0.71	1.68	1.73	1.75	1.77	1.77	1.73	0.86	0.84	0.82	0.78	0.76	0.78	1.08
0.75	3	586.5	269.9	3473	46		216	0	216.9	-119.9	217.9	-239.9	2.8	-80.9	2.4	-206.5	2.5	-323.7	0.61		2.24	2.29	2.34	13.57	13.39	10.25		216	215.6	216	0.93	0.95	1.02	0.63	0.65	0.67	1.66	1.7	1.73	1.75	1.73	1.73	0.78	0.8	0.86	0.76	0.71	0.76	1.12
0.75	4	582.1	269.9	3472	46.4		215	0	216.9	-120	217.9	-239.9	2.8	-82.3	2.4	-208	2.5	-325.1	0.6		2.36	2.33	2.35	14.13	13.47	10.26		216	215.8	216	1.21	1.23	1.19	0.76	0.73	0.73	1.68	1.66	1.68	1.66	1.64	1.64	0.91	0.91	0.89	0.78	0.78	0.78	1.14
0.75	5	586.9	269.9	3472	46		215.9	0	216.9	-119.9	217.8	-240	2.8	-82	2.4	-202.3	2.5	-322	0.61		2.93	2.8	2.84	15.86	13.1	10.66		215.8	215.8	216	3.15	2.89	2.92	1.19	1.12	1.1	1.9	1.88	1.84	1.62	1.55	1.56	1.06	1.04	1.04	1.01	1.01	1.02	1.17
0.75	6	583.7	269.9	3472	46.2		216	0	216	-119.9	217.8	-240	2.8	-81.2	2.4	-201.5	2.5	-321.2	0.61		2.39	2.39	2.37	14.23	12.36	10.15		216	216	216.2	1.4	1.53	1.3	0.78	0.76	0.73	1.66	1.68	1.66	1.71	1.68	1.66	0.84	0.89	0.89	0.73	0.73	0.73	1.17
0.75	7	583.7	269.8	3471	46.2		216.1	0	216	-120	217.3	-240	2.8	-80.6	2.4	-203.7	2.5	-317.7	0.61		2.45	2.39	2.38	14.59	11.15	9.24		216	216	216	1.51	1.38	1.38	0.82	0.78	0.73	1.73	1.75	1.73	1.6	1.53	1.6	0.91	0.84	0.84	0.73	0.71	0.73	1.14
0.75	8	588.4	269.9	3472	45.9		216.9	0	215.8	-120	217	-240	2.8	-81.8	2.4	-207.5	2.6	-324.5	0.6		2.42	2.29	2.46	14.56	12.08	9.7		215.8	215.5	215.5	1.23	1.1	1.4	0.71	0.65	0.71	1.81	1.72	1.81	1.66	1.68	1.64	0.82	0.82	0.86	0.73	0.71	0.73	1.25
0.75	9	589.2	269.9	3472	45.8		216.2	0	215	-120	217.8	-239.9	2.9	-82.1	2.4	-205.1	2.5	-319.1	0.61		2.41	2.37	2.45	15.2	12.2	11.07		216.2	216	216.2	1.23	1.27	1.47	0.78	0.73	0.8	1.66	1.66	1.6	1.73	1.66	1.69	0.84	0.82	0.86	0.76	0.78	0.8	1.15
0.75	10	583.3	269.9	3472	46.3		216.4	0	216.2	-120.1	217.9	-240	2.9	-83.4	2.4	-203.6	2.5	-323.2	0.6		2.55	2.48	2.52	15.86	12.2	11.04		216.3	216.2	216	1.58	1.41	1.43	0.84	0.8	0.86	1.67	1.71	1.66	1.6	1.6	1.58	0.95	0.95	0.93	0.82	0.82	0.82	1.25
1	1	663.2	359.3	3467	54.2		216.9	0	216.9	-120	218	-239.9	3	-78.2	2.6	-203.4	2.6	-320.8	0.64		2.28	2.35	2.37	12.2	11.58	9.32		216.9	216.3	216.5	0.78	0.8	0.87	0.67	0.71	0.71	1.89	1.93	1.95	1.69	1.67	1.65	0.89	0.93	0.95	0.78	0.78	0.76	1.02
1	2	662.1	359.5	3469	54.3		216.6	0	216.7	-120	217.9	-239.8	3.2	-78.2	2.5	-198.4	2.6	-318.2	0.63		2.39	2.41	2.46	12.92	12.22	10.23		216.5	216	216.3	1.3	1.36	1.49	0.69	0.76	0.76	1.97	1.97	2.06	1.54	1.56	1.51	0.91	0.93	0.93	0.78	0.76	0.74	1.02
1	3	666.6	359.4	3468	53.9		216.2	0	216.7	-120	217.8	-240	3.1	-77.4	2.6	-202.5	2.6	-319.7	0.63		2.39	2.36	2.38	13.6	10.62	11.12		216.2	216.2	216.2	1.19	0.99	1.08	0.71	0.69	0.69	2.01	2.1	2.12	1.58	1.56	1.56	0.91	0.86	0.89	0.71	0.71	0.71	1.06
1	4	661.2	359.3	3467	54.3		216.5	0	216.7	-120.1	217.9	-239.9	3.1	-77.7	2.5	-202.9	2.6	-320.3	0.64		2.47	2.35	2.51	12.67	12.87	10.27		216.7	216.2	216.2	1.37	1.19	1.51	0.78	0.69	0.8	2.06	1.97	2.03	1.54	1.49	1.56	0.93	0.91	0.95	0.78	0.71	0.73	1.06
1	5	665.7	359.3	3467	54		216.7	0	216.8	-120	217.8	-239.9	3.1	-77.8	2.6	-205.2	2.6	-317.1	0.63		2.38	2.36	2.44	12.85	11.52	11.39		216.7	216	216.3	1.28	1.27	1.43	0.74	0.73	0.8	1.95	1.97	2.06	1.56	1.51	1.49	0.95	0.97	1	0.76	0.78	0.78	1
1	6	660.4	359.3	3467	54.4		216.4	0	216.4	-120	217.8	-240	3	-78	2.6	-203.2	2.6	-320.4	0.64		2.43	2.38	2.34	13.45	10.9	10.69		216.3	216.3	216.5	1.23	1.08	1.1	0.71	0.71	0.69	1.93	1.97	1.97	1.58	1.49	1.47	0.97	0.95	0.97	0.76	0.76	0.76	1.04
1	7	660.7	359.2	3466	54.4		216.4	0	216.8	-119.9	217.9	-239.9	3	-78.2	2.6	-203.5	2.6	-320.5	0.63		2.4	2.5	2.47	15.61	10.56	9.33		216.3	216.2	216.7	1.45	1.73	1.5	0.74	0.8	0.76	1.97	1.97	2.04	1.51	1.56	1.54	0.93	0.93	0.95	0.74	0.76	0.78	0.97
1	8	665.4	359.4	3468	54		216.8	0	216.9	-120	217.2	-240	3.1	-79.2	2.6	-204.3	2.6	-321.7	0.63		2.5	2.47	2.42	12.07	10.61	10.41		216.2	216	216	1.53	1.49	1.34	0.78	0.8	0.73	2.12	2.18	2.14	1.64	1.6	1.6	0.93	0.91	0.93	0.8	0.76	0.76	1.08
1	9	659.6	359.5	3469	54.5		216.2	0	216.9	-120	217.9	-239.9	3.1	-78.8	2.6	-198.9	2.5	-318.7	0.64		2.53	2.49	2.45	13.81	12.33	11.57		216.7	216.3	216.7	1.65	1.67	1.52	0.89	0.84	0.85	1.84	1.77	1.82	1.56	1.56	1.5	1.04	1.04	1.04	0.82	0.8	0.78	0.93
1	10	667.5	359.4	3468	53.8		216.9	0	216.6	-120	217.1	-239.9	3.2	-78.5	2.5	-198.7	2.6	-318.4	0.64		2.43	2.39	2.47	14.88	12.23	10.09		216.9	216.5	216.5	1.26	1.28	1.52	0.78	0.82	0.82	1.71	1.75	1.75	1.65	1.49	1.58	1.02	1	1.06	0.8	0.82	0.82	1
1.25	1	744.7	448.5	3462	60.2		216.9	0	216.6	-120	217.7	-239.9	3.1	-73.8	2.7	-200.9	2.8	-313.2	0.69		2.47	2.42	2.52	12	9.88	8.21		216.9	216.5	216.7	1.26	1.15	1.28	0.69	0.71	0.78	2.41	2.38	2.54	1.58	1.62	1.56	0.78	0.78	0.76	0.69	0.71	0.74	1.08
1.25	2	751.6	448.7	3464	59.7		216.8	0	216.6	-120.1	217.6	-240	3	-75.7	2.8	-200.5	2.8	-318.1	0.69		2.63	2.57	2.54	11.6	10.69	8.95		216.7	216.5	216.3	1.8	1.54	1.47	0.85	0.78	0.76	2.54	2.53	2.57	1.65	1.62	1.6	0.74	0.71	0.76	0.69	0.65	0.69	1.15
1.25	3	742.2	448.6	3463	60.4		216.7	0	216.4	-120	217.5	-240	3.1	-74.9	2.7	-201.9	2.8	-314.4	0.68		2.5	2.55	2.57	11.11	10.52	8.54		216.7	216.3	216.3	1.41	1.51	1.62	0.72	0.78	0.8	2.49	2.6	2.6	1.6	1.62	1.6	0.74	0.76	0.74	0.67	0.74	0.67	1.19
1.25	4	749	448.3	3461	59.9		216.7	0	216.7	-120	217.7	-240	3.2	-75.5	2.8	-200.3	2.7	-317.8	0.68		2.47	2.51	2.51	11.96	9.64	8.87		216.7	216.7	216.7	1.3	1.39	1.37	0.74	0.76	0.78	2.43	2.45	2.43	1.6	1.67	1.6	0.76	0.8	0.78	0.72	0.72	0.69	1.11
1.25	5	749.1	448.3	3461	59.9		216.9	0	216.4	-120	217.7	-239.9	3.2	-74.8	2.7	-199.6	2.8	-317.1	0.68		2.42	2.48	2.53	11.42	9.73	8.26		216.9	216.3	216.7	1.24	1.28	1.37	0.67	0.74	0.76	2.39	2.47	2.56	1.56	1.6	1.56	0.78	0.78	0.76	0.67	0.69	0.67	1.06
1.25	6	744.1	448.5	3462	60.3		217.1	0	216.9	-120	217.8	-240	3.2	-74	2.7	-198.8	2.7	-316.3	0.69		2.43	2.37	2.48	12.19	9.98	9.06		217	216.9	216.7	1.15	1.06	1.21	0.76	0.74	0.74	2.21	2.23	2.32	1.63	1.58	1.56	0.85	0.85	0.91	0.76	0.72	0.78	1.04
1.25	7	751.4	448.5	3462	59.7		216.7	0	216.7	-120	217.8	-240	3.2	-75.2	2.7	-193	2.8	-310.6	0.68		2.5	2.53	2.51	11.24	10.25	8.42		216.7	216.7	216.7	1.58	1.69	1.56	0.78	0.85	0.76	2.34	2.34	2.38	1.58	1.58	1.56	0.74	0.72	0.74	0.69	0.69	0.72	1.06
1.25	8	755	448.6	3463	59.4		216.9	0	216.1	-119.9	217.7	-239.9	3.2	-73.5	2.7	-198.3	2.8	-315.8	0.69		2.45	2.5	2.51	11.97	11.1	8.41		216.2	216	216.3	1.1	1.17	1.12	0.67	0.69	0.69	2.51	2.57	2.66	1.6	1.62	1.56	0.8	0.82	0.84	0.71	0.71	0.69	1.23
1.25	9	750.7	448.7	3464	59.8		216.3	0	216.9	-120	217.2	-239.9	3.1	-73.8	2.8	-198.6	2.7	-316.1	0.69		2.38	2.38	2.42	11.8	9.81	9.48		217.2	216.9	217.2	1.13	1.08	1.06	0.72	0.74	0.72	1.98	2.04	2.09	1.65	1.58	1.56	0.87	0.87	0.89	0.7	0.72	0.72	0.93
1.25	10	744.8	448.6	3463	60.2		216.9	0	216.7	-119.9	217.4	-239.9	3	-74.9	2.8	-199.7	2.8	-317.2	0.68		2.47	2.49	2.46	12.59	11.16	8.76		216.9	216.7	217	1.3	1.43	1.3	0.76	0.8	0.76	2.04	2.06	2.17	1.56	1.6	1.52	0.87	0.89	0.87	0.78	0.78	0.8	0.91
1.5	1	842	537.1	3456	63.8		217.1	0	216.8	-119.9	218.3	-239.9	3.3	-71.6	2.9	-196.1	3	-313.9	0.72		2.65	2.64	2.6	9.76	9.98	8.18		217	216.7	217.2	1.52	1.43	1.37	0.85	0.82	0.85	2.82	2.93	2.91	1.69	1.71	1.67	0.69	0.69	0.7	0.78	0.76	0.76	1.26
1.5	2	820.2	537.5	3458	65.5		216.9	0	216.6	-120.1	217.4	-239.9	3.2	-71.1	2.9	-195.6	2.9	-313.2	0.72		2.76	2.7	2.78	11.05	9.01	7.93		216.9	216.5	216.5	1.71	1.47	1.75	0.89	0.82	0.91	3.19	3.2	3.25	1.69	1.75	1.73	0.67	0.71	0.71	0.8	0.76	0.78	1.39
1.5	3	842	537.2	3456	63.8		216.9	0	216.8	-120	217.8	-240	3.3	-71.5	3	-196	2.9	-313.7	0.72		2.69	2.68	2.62	10.53	9.42	8.3		216.9	216.7	216.9	1.41	1.24	1.21	0.82	0.8	0.82	3.04	3.06	3.06	1.67	1.71	1.69	0.67	0.65	0.63	0.82	0.82	0.76	1.3
1.5	4	842	537.2	3456	63.8		216.9	0	216.9	-120.1	217.8	-240	3.3	-71.8	2.9	-196.3	3	-314.1	0.72		2.7	2.68	2.59	10.92	10.22	8.1		216.9	216.9	216.7	1.41	1.43	1.26	0.89	0.82	0.8	3.06	3.06	2.99	1.65	1.67	1.67	0.67	0.67	0.67	0.78	0.76	0.72	1.41
1.5	5	850.5	537.4	3457	63.2		216.3	0	216.9	-119.9	217.2	-239.9	3.3	-70.4	2.9	-194.9	3	-312.5	0.73		2.53	2.58	2.57	11	9.7	8.05		217.2	216.9	217.2	1.3	1.54	1.41	0.89	0.87	0.83	2.67	2.71	2.74	1.63	1.65	1.67	0.67	0.67	0.67	0.76	0.82	0.74	1.17
1.5	6	826.8	537.2	3456	65		217.1	0	216.9	-120	217	-240	3.3	-71.8	2.9	-196.3	2.9	-314	0.72		2.53	2.58	2.57	10.8	9.68	7.82		217	216.9	217	1.19	1.28	1.15	0.78	0.8	0.74	2.73	2.82	2.84	1.67	1.67	1.69	0.65	0.65	0.67	0.76	0.76	0.74	1.19
1.5	7	825.6	537.5	3458	65.1		216.8	0	216.6	-120	217.5	-240	3.3	-72	2.9	-196.5	2.9	-314.2	0.72		2.65	2.65	2.6	10.97	9.71	7.98		216.7	216.5	216.5	1	0.91	1	0.72	0.69	0.65	3.16	3.16	3.18	1.65	1.73	1.69	0.67	0.63	0.63	0.72	0.74	0.71	1.39
1.5	8	842	537.2	3456	63.8		216.9	0	216.8	-120	217.8	-240	3.3	-71.5	3	-196	2.9	-313.7	0.72		2.69	2.68	2.62	10.53	9.42	8.3		216.9	216.7	216.9	1.41	1.24	1.21	0.82	0.8	0.82	3.04	3.06	3.06	1.67	1.71	1.69	0.67	0.65	0.63	0.82	0.82	0.76	1.3
1.5	9	819.4	537.5	3458	65.6		216.6	0	216.3	-119.9	217.6	-239.9	3.2	-71.5	2.9	-196	2.9	-313.7	0.72		2.48	2.52	2.57	11.6	9.84	7.79		217.5	217.2	217.5	1.26	1.22	1.52	0.8	0.83	0.87	2.41	2.54	2.55	1.63	1.69	1.65	0.65	0.65	0.7	0.76	0.72	0.76	1.02
1.5	10	816.5	537.7	3459	65.9		216.8	0	216.6	-120.1	217.2	-240	3.2	-72	2.9	-196.5	2.9	-314.2	0.72		2.37	2.46	2.49	11.15	8.92	7.94		217.7	217.5	217.4	0.87	0.89	0.93	0.65	0.72	0.7	2.24	2.33	2.37	1.63	1.68	1.65	0.74	0.78	0.74	0.7	0.74	0.74	0.87
1.75	1	924.1	625.9	3452	67.7		217.4	0	217.3	-120	218.3	-239.9	3.5	-68.6	3.1	-192.8	3.1	-310.6	0.75		2.63	2.71	2.7	11.11	9.38	8.53		217.4	217.2	217.4	0.96	1.13	1.02	0.83	0.87	0.85	3.24	3.3	3.35	1.74	1.85	1.7	0.7	0.67	0.72	0.89	0.89	0.87	1.41
1.75	2	927.2	626.2	3453	67.5		217.1	0	217.1	-120	217.8	-240	3.5	-68.6	3.1	-192.9	3.1	-310.7	0.76		2.83	2.84	2.81	10.91	9.26	7.75		217	217	216.9	1.22	1.09	1.17	0.82	0.85	0.82	3.6	3.65	3.66	1.78	1.89	1.8	0.72	0.69	0.72	0.85	0.85	0.82	1.56
1.75	3	928.6	625.9	3451	67.4		217.3	0	216.8	-120	217.9	-239.8	3.6	-69.8	3.1	-194	3.1	-311.8	0.75		2.8	2.87	2.91	10.35	9.21	8.36		217.2	216.7	217	1.46	1.56	1.8	0.87	0.91	0.98	3.52	3.6	3.65	1.78	1.84	1.84	0.67	0.74	0.69	0.83	0.8	0.85	1.54
1.75	4	929.2	625.9	3451	67.4		217.3	0	216.9	-120	217.9	-239.9	3.6	-68.9	3.1	-193.1	3.1	-310.9	0.75		2.85	2.81	2.81	10.28	9.12	7.9		217.2	216.9	217	1.48	1.3	1.41	0.89	0.82	0.87	3.56	3.56	3.6	1.76	1.82	1.76	0.7	0.67	0.67	0.85	0.78	0.87	1.54
1.75	5	926.2	626	3452	67.6		217.5	0	217.5	-120	218.5	-240	3.5	-69.3	3.1	-193.6	3.1	-311.3	0.76		2.76	2.73	2.7	11.77	10.05	7.52		217.4	217.4	217.4	1.65	1.41	1.48	0.96	0.89	0.89	3.13	3.22	3.2	1.76	1.87	1.76	0.72	0.72	0.7	0.89	0.89	0.85	1.41
1.75	6	920.7	625.9	3451	68		217.5	0	217.5	-120.1	218.3	-240	3.5	-69.5	3.1	-193.8	3.1	-311.6	0.75		2.72	2.69	2.73	11.5	9.94	8		217.4	217.4	217.2	1.5	1.28	1.41	0.96	0.96	0.93	3.22	3.26	3.32	1.72	1.76	1.72	0.72	0.65	0.7	0.87	0.85	0.87	1.37
1.75	7	922.3	626	3452	67.9		217.1	0	216.8	-120	217.6	-239.9	3.5	-69.6	3.1	-194.2	3.1	-305	0.75		2.82	2.9	2.88	10.66	8.98	8.32		217	216.7	216.7	1.13	1.26	1.28	0.8	0.87	0.8	3.69	3.75	3.75	1.8	1.82	1.84	0.69	0.69	0.72	0.8	0.82	0.8	1.63
1.75	8	927.2	625.9	3451	67.5		217.3	0	216.8	-120	217.9	-239.8	3.6	-69.8	3.1	-194	3.1	-311.8	0.75		2.8	2.87	2.91	10.35	9.21	8.36		217.2	216.7	217	1.46	1.56	1.8	0.87	0.91	0.98	3.52	3.6	3.65	1.78	1.84	1.84	0.67	0.74	0.69	0.83	0.8	0.85	1.54
1.75	9	928	626	3452	67.5		217.6	0	217.4	-119.9	219.1	-239.9	3.6	-68.7	3.1	-193	3.1	-310.8	0.75		2.6	2.66	2.64	10.89	10.64	7.66		217.5	217.4	217.9	1.31	1.5	1.35	0.96	1.02	0.94	2.85	2.91	2.96	1.76	1.76	1.81	0.7	0.67	0.72	0.85	0.87	0.85	1.22
1.75	10	930.4	626	3452	67.3		217.3	0	217.1	-120.1	218.8	-240	3.6	-69.5	3.1	-195.7	3.1	-309.1	0.75		2.69	2.56	2.64	10.72	9.24	7.85		218.2	218.1	217.9	1.61	1.31	1.39	0.98	0.89	0.94	2.68	2.75	2.85	1.81	1.77	1.81	0.7	0.7	0.7	0.92	0.89	0.87	1.2
2	1	1019.6	713.8	3444	70		217.6	0	217	-119.8	218.5	-239.7	3.7	-67.3	3.3	-191.2	3.3	-309.1	0.79		2.96	3.03	3.02	10.19	8.3	7.54		217.5	216.9	217.7	1.46	1.71	1.63	0.8	0.82	0.78	3.89	3.95	4.03	1.87	1.95	1.92	0.59	0.61	0.59	0.63	0.63	0.63	1.76
2	2	1009.6	714.6	3448	70.8		217.1	0	216.8	-119.8	218.3	-239.8	3.6	-66.2	3.4	-190.1	3.2	-308.1	0.79		3.05	3.14	3.09	10.11	9.16	7.46		217	216.7	217.4	1.52	1.6	1.48	0.78	0.85	0.72	4.17	4.25	4.3	1.87	2.02	1.91	0.61	0.63	0.61	0.61	0.67	0.63	1.87
2	3	1023.4	714	3445	69.8		217.1	0	216.6	-119.8	218.2	-239.8	3.6	-65.1	3.4	-189.1	3.3	-307	0.79		3.01	3.1	3.08	9.79	8.52	7.7		217	216.5	217.4	1.3	1.56	1.39	0.74	0.84	0.78	4.15	4.18	4.28	1.87	1.97	1.93	0.56	0.58	0.61	0.61	0.65	0.63	1.78
2	4	1005.5	714.2	3446	71		217.1	0	217.1	-119.8	218.6	-239.9	3.6	-66.1	3.4	-191.9	3.2	-305.7	0.78		2.96	3.08	3.06	9.94	8.81	7.7		217	217	217.7	1.37	1.63	1.55	0.76	0.85	0.74	4.04	4.17	4.22	1.82	1.95	1.89	0.56	0.61	0.59	0.59	0.61	0.59	1.8
2	5	1021.8	714.2	3446	69.9		217.8	0	217.8	-120.1	218	-240	3.7	-66.6	3.3	-188.8	3.3	-304.5	0.79		2.91	2.87	2.96	9.96	8.44	7.55		217.7	217.7	217.2	1.57	1.44	1.78	0.81	0.78	0.87	3.72	3.77	3.78	1.92	1.92	1.85	0.57	0.54	0.61	0.59	0.63	0.63	1.7
2	6	1020.2	714.2	3446	70		217.3	0	217.5	-120	218.2	-240	3.7	-66.2	3.3	-190.1	3.3	-308.1	0.79		2.88	2.95	2.96	9.56	8.63	7.62		217.2	217.4	217.4	1.3	1.43	1.59	0.83	0.78	0.83	3.82	3.91	3.91	1.85	1.98	1.85	0.56	0.59	0.59	0.59	0.63	0.59	1.82
2	7	1008.6	714	3446	70.8		217.1	0	216.6	-119.8	218.2	-239.8	3.6	-65.1	3.3	-189.1	3.3	-307	0.79		3.01	3.1	3.08	9.79	8.52	7.7		217	216.5	217.4	1.3	1.56	1.39	0.74	0.84	0.78	4.15	4.18	4.28	1.87	1.97	1.93	0.56	0.58	0.61	0.61	0.65	0.63	1.78
2	8	1020.5	714.4	3447	70		217.1	0	217.3	-120.1	217.6	-240.1	3.7	-68.1	3.3	-192.4	3.3	-303.8	0.79		3.01	3.06	3.05	10.89	9.11	7.74		217	217.2	216.7	1.26	1.32	1.32	0.78	0.83	0.74	4.19	4.24	4.27	1.87	1.93	1.89	0.61	0.65	0.63	0.69	0.67	0.69	1.87
2	9	1019	714.8	3449	70.2		218.3	0	218.1	-120.2	218.3	-240	3.7	-68.3	3.3	-190.5	3.3	-306.2	0.79		2.81	2.77	2.76	9.68	8.46	7.4		218.2	218.1	217.5	1.61	1.35	1.48	0.81	0.76	0.78	3.32	3.42	3.39	1.88	1.9	1.81	0.65	0.59	0.63	0.68	0.65	0.65	1.48
2	10	1008.9	714.4	3447	70.8		218.3	0	217.8	-119.9	219.2	-239.8	3.6	-66.2	3.3	-190.1	3.3	-308.1	0.79		2.61	2.69	2.69	10.3	8.75	7.41		218.2	217.7	218.4	1.18	1.35	1.35	0.83	0.91	0.87	2.92	3.07	3.08	1.81	1.89	1.86	0.59	0.63	0.61	0.74	0.7	0.74	1.4
2.25	1	1112.2	801.8	3439	72.1		218.2	0	217.1	-119.8	219.1	-239.7	3.8	-63.5	3.6	-187.2	3.5	-305.3	0.81		3.04	3.02	3.09	10.03	8.74	7.33		218.1	217	218.2	0.98	0.98	1.16	0.76	0.69	0.72	4.27	4.34	4.41	1.83	1.97	2.05	0.57	0.54	0.59	0.55	0.52	0.52	1.98
2.25	2	1116.4	802.8	3443	71.9		217.5	0	216.6	-119.8	218.6	-239.7	3.7	-63.4	3.7	-187.1	3.5	-305.2	0.82		3.37	3.32	3.38	9.61	9.1	7.89		217.4	216.5	217.7	1.74	1.56	1.87	0.89	0.87	0.81	4.91	4.91	5.05	1.91	1.88	1.92	0.61	0.61	0.61	0.52	0.5	0.54	2.09
2.25	3	1126.2	801.8	3439	71.2		218	0	216.8	-119.9	218.5	-239.7	3.8	-65	3.7	-185.1	3.5	-305	0.82		3.3	3.27	3.28	9.38	8.51	7.45		217.9	216.7	217.7	1.76	1.47	1.57	1	0.87	0.85	4.68	4.79	4.88	1.9	1.86	2.07	0.61	0.59	0.59	0.57	0.54	0.52	1.94
2.25	4	1110.3	802.1	3440	72.2		217.8	0	217.1	-119.8	219	-239.7	3.8	-63.9	3.6	-187.7	3.5	-305.7	0.81		3.2	3.18	3.15	9.96	8.63	7.39		217.7	217	218.2	1.7	1.43	1.57	0.91	0.8	0.85	4.46	4.56	4.63	1.87	1.95	1.96	0.59	0.63	0.61	0.57	0.5	0.52	1.92
2.25	5	1107.4	802.1	3441	72.4		217.1	0	218.2	-120	218.3	-240.2	3.8	-64.1	3.6	-189.5	3.4	-303.8	0.82		3.21	3.19	3.16	9.12	8.18	7.41		217	218.1	217.5	1.45	1.48	1.35	0.82	0.83	0.76	4.6	4.64	4.63	2.02	1.92	1.83	0.63	0.61	0.57	0.52	0.57	0.54	2.02
2.25	6	1116.5	802.1	3440	71.8		217.3	0	217.8	-119.8	218.8	-240	3.8	-63.5	3.7	-189	3.4	-303.2	0.82		3.08	3.17	3.15	9.47	8.38	7.38		217.2	217.7	218.1	1.11	1.26	1.26	0.74	0.76	0.74	4.47	4.68	4.6	1.87	2.02	2.03	0.59	0.61	0.57	0.5	0.52	0.5	2.04
2.25	7	1107.7	802.1	3440	72.4		217.8	0	217.1	-119.8	219	-239.7	3.7	-63.9	3.6	-187.7	3.5	-305.7	0.82		3.2	3.18	3.15	9.96	8.63	7.39		217.7	217	218.2	1.7	1.43	1.57	0.91	0.8	0.85	4.46	4.56	4.63	1.87	1.95	1.96	0.59	0.63	0.61	0.57	0.5	0.52	1.92
2.25	8	1131	802.5	3442	71		217.8	0	217.3	-120.4	217.1	-240.1	3.8	-66.9	3.6	-185.2	3.6	-303.2	0.82		3.34	3.28	3.3	9.85	8.38	7.56		217.7	217.2	216.3	1.11	1	1.15	0.76	0.7	0.67	5.16	5.02	5.04	2.09	2.06	1.82	0.52	0.52	0.56	0.54	0.54	0.56	2
2.25	9	1117.1	802.8	3443	71.9		218.3	0	217.6	-119.8	219.5	-239.7	3.7	-64.1	3.6	-187.8	3.6	-305.9	0.81		2.97	2.95	3.04	9.61	8.49	7.39		218.2	217.5	218.8	1.55	1.41	1.71	0.79	0.76	0.81	3.82	3.87	3.98	1.88	2.02	1.99	0.59	0.59	0.61	0.57	0.54	0.55	1.81
2.25	10	1109.1	802.8	3443	72.4		218.5	0	218.8	-120.1	218.9	-240.2	3.8	-65.3	3.5	-190.7	3.6	-304.9	0.8		2.75	2.81	2.82	9.23	7.63	7.32		218.4	218.8	218.2	1	0.96	1.09	0.7	0.68	0.7	3.52	3.59	3.6	1.94	1.97	1.88	0.57	0.57	0.57	0.52	0.55	0.59	1.68
2.5	1	1186	889.1	3433	75		218.3	0	217.1	-120.2	217.7	-239.8	3.9	-64.1	3.7	-184.2	3.8	-304.1	0.83		2.92	2.99	2.94	8.91	6.98	6.89		218.2	217	217.2	1.51	1.28	1.52	0.85	0.76	0.8	3.95	4.17	3.45	1.13	1.32	1.41	0.57	0.56	0.59	0.52	0.5	0.56	2.12
2.5	2	1191.4	890.4	3437	74.7		217.5	0	216.8	-120.3	216.7	-240	4	-64.6	3.6	-185	3.8	-299.5	0.84		3.89	3.69	3.7	9.42	8.22	7.57		217.4	216.7	216	1.33	1.39	1.58	0.76	0.76	0.8	6.43	5.92	6.05	2.74	2.73	1.43	0.54	0.52	0.56	0.5	0.5	0.56	2.28
2.5	3	1211.4	889.1	3433	73.4		217.9	0	217.2	-120.3	217.1	-240	4.1	-65.2	3.6	-185.6	3.9	-300.1	0.83		4.01	3.81	3.73	9.91	8.61	8.09		217.7	217	216.3	1.7	1.78	1.69	0.81	0.89	0.76	6.68	6.1	6.21	2.85	2.86	1.64	0.57	0.56	0.61	0.54	0.52	0.52	2.11
2.5	4	1237.7	889.4	3433	71.9		217	0	217.7	-119.9	218.2	-240.1	4.4	-62.2	3.8	-187.4	3.7	-301.9	0.83		3.58	3.83	3.77	9.78	8.86	8.08		216.9	217.5	217.4	1.52	1.39	1.74	0.78	0.83	0.8	5.7	6.27	5.87	1.52	2.65	2.67	0.61	0.57	0.57	0.59	0.5	0.59	2.41
2.5	5	1202.9	889.6	3434	74		219.4	0	218.2	-120.4	218	-239.9	4.2	-65.6	3.6	-184	3.8	-302.2	0.83		3.49	3.43	3.39	9.87	8.41	7.22		219.3	218.1	217.2	1.73	1.42	1.5	0.96	0.83	0.83	5.46	5.34	5.08	1.97	2.03	1.95	0.61	0.57	0.56	0.53	0.55	0.54	1.82
2.5	6	1214	889.4	3433	73.3		219.4	0	218.2	-120.4	218	-239.9	4.2	-66.2	3.6	-184.5	3.9	-302.7	0.83		3.36	3.36	3.39	9.4	7.81	7.43		219.3	218.1	217.4	1.56	1.37	1.65	0.83	0.81	0.85	5.17	5.17	5.09	1.95	1.98	2.04	0.57	0.52	0.57	0.55	0.52	0.54	2
2.5	7	1204.2	890.4	3437	73.9		216.8	0	215.8	-120.3	215.8	-239.9	4	-64.4	3.7	-182.7	3.8	-300.9	0.84		3.52	3.53	3.5	9.05	8.1	8.31		216.7	215.6	215.1	1.39	1.4	1.31	0.85	0.84	0.75	5.48	5.61	5.44	2.08	2.26	2.11	0.59	0.54	0.54	0.54	0.52	0.52	2.15
2.5	8	1237.7	889.4	3433	71.9		217	0	217.7	-119.9	218.2	-240.1	4.4	-62.2	3.8	-187.4	3.7	-301.9	0.83		3.58	3.83	3.77	9.78	8.86	8.08		216.9	217.5	217.4	1.52	1.39	1.74	0.78	0.83	0.8	5.7	6.27	5.87	1.52	2.65	2.67	0.61	0.57	0.57	0.59	0.5	0.59	2.41
2.5	9	1195.9	890.4	3437	74.5		218.9	0	217.8	-119.6	220.3	-239.5	4	-62.1	3.9	-187.2	3.7	-307.5	0.81		3.16	3.23	3.23	9.03	8.78	7.6		218.8	217.7	219.5	1.4	1.63	1.56	0.81	0.87	0.81	4.55	4.57	4.81	1.97	2.09	2.28	0.59	0.61	0.59	0.55	0.54	0.55	1.84
2.5	10	1179.9	890.1	3436	75.4		219.6	0	218.2	-119.7	220.6	-239.5	3.9	-62.9	3.8	-186.4	3.7	-304.6	0.82		3.01	2.93	3.06	9.24	8.53	6.76		219.5	218.1	219.8	1.45	1.42	1.71	0.79	0.85	0.9	4.02	3.79	4.31	2.15	1.88	2.11	0.59	0.57	0.59	0.55	0.5	0.53	1.65
2.75	1	1300.2	976.6	3428	75.1		218.2	0	217.7	-120.3	217.3	-240.1	4.3	-63.6	4	-183.9	4	-298.7	0.84		3.4	3.33	3.42	8.24	7.52	6.7		218.1	217.5	216.7	1.05	0.98	1.11	0.7	0.7	0.65	5.08	5.16	5.2	2.14	2.13	2.04	0.52	0.52	0.56	0.52	0.5	0.52	2.36
2.75	2	1307.2	977.1	3429	74.8		217.7	0	216.8	-120.4	216.3	-240	4.3	-63.2	3.9	-184.9	4.1	-301.5	0.85		3.59	3.49	3.5	9	7.64	6.86		217.5	216.7	215.6	1.76	1.43	1.6	0.94	0.8	0.82	5.35	5.31	5.33	2.39	2.38	1.92	0.61	0.54	0.56	0.59	0.52	0.52	2.26
2.75	3	1301.5	976.6	3427	75		217.1	0	215.9	-119.7	218.2	-239.5	4.3	-60.3	4	-182	4	-303.6	0.85		3.34	3.45	3.46	8.52	7.53	6.79		217	215.8	217.5	0.98	1.04	1.11	0.69	0.76	0.72	5.12	5.27	5.24	2.15	1.96	2.24	0.56	0.52	0.59	0.52	0.5	0.52	2.17
2.75	4	1302.5	977.7	3430	75.1		219.8	0	218.5	-120.3	218.5	-239.9	4.4	-64.1	3.9	-185.8	4.1	-302.4	0.83		3.49	3.42	3.41	8.67	7.68	7.06		219.6	218.4	217.9	1.14	1.03	1.07	0.75	0.74	0.65	5.51	5.39	5.4	2.26	2.34	1.94	0.55	0.52	0.54	0.53	0.52	0.5	2.22
2.75	5	1300.8	976.6	3427	75.1		216.8	0	217.7	-120	217.9	-240.2	4.3	-61.9	4	-186.8	4	-301.6	0.84		3.4	3.42	3.41	8.78	8.04	6.78		216.7	217.5	217.2	0.87	0.8	0.98	0.65	0.67	0.63	5.24	5.35	5.3	1.95	2.2	2.17	0.52	0.52	0.52	0.5	0.46	0.52	2.28
2.75	6	1300.1	976.6	3426	75.1		217	0	216.6	-119.7	218.4	-239.8	4.3	-59.6	4	-185.9	4	-302.7	0.84		3.43	3.33	3.44	9.02	7.79	6.76		216.9	216.5	217.7	0.95	0.87	1.02	0.67	0.69	0.67	5.14	5.09	5.4	2.3	1.86	2.13	0.56	0.56	0.59	0.54	0.5	0.52	2.06
2.75	7	1304.9	976.6	3428	74.8		217	0	218	-120.1	217.8	-240.3	4.3	-62.9	4	-184.6	4	-301.2	0.84		3.4	3.52	3.43	8.35	7.33	7.01		216.9	217.9	217.2	1.52	1.48	1.48	0.78	0.83	0.7	5.1	5.45	5.28	1.89	2.22	2.32	0.56	0.54	0.54	0.54	0.57	0.56	2.21
2.75	8	1301.9	977.1	3429	75.1		217.2	0	216.1	-119.7	218.2	-239.6	4.3	-60.1	4	-181.9	4	-303.4	0.85		3.41	3.43	3.51	9.35	7.78	7.13		217	216	217.5	1.74	1.47	1.68	0.87	0.84	0.76	5.08	5.25	5.29	2	1.66	2.31	0.59	0.56	0.57	0.54	0.54	0.54	2.08
2.75	9	1303.4	977.7	3430	75		219.8	0	218.5	-120.3	218.5	-239.9	4.4	-64.1	4	-185.8	4	-302.4	0.83		3.49	3.42	3.41	8.67	7.68	7.06		219.6	218.4	217.9	1.14	1.03	1.07	0.75	0.74	0.65	5.51	5.39	5.4	2.26	2.34	1.94	0.55	0.52	0.54	0.53	0.52	0.5	2.22
2.75	10	1302	977.7	3429	75.1		219	0	218.8	-120.3	218.5	-240.1	4.3	-63.6	4	-183.9	4	-298.8	0.84		3.04	2.79	3.03	7.6	7.24	6.31		218.9	218.8	217.9	1.01	0.92	1.07	0.72	0.74	0.74	3.66	3.46	4.01	2.63	1.97	1.44	0.53	0.48	0.52	0.55	0.53	0.54	2.41
3	1	1414.9	1062.8	3419	75.1		217.5	0	216.5	-120.1	217.1	-239.8	4.6	-60.7	4.3	-179.2	4.2	-297.7	0.87		3.39	3.42	3.43	8.45	7.27	7.02		217.4	216.3	216.5	0.91	0.84	1.02	0.78	0.76	0.69	5.22	5.26	5.24	2.24	2.27	2.17	0.54	0.52	0.54	0.5	0.5	0.52	2.33
3	2	1412.4	1064.1	3423	75.3		215.9	0	216.6	-119.9	217.1	-240.1	4.6	-60.5	4.3	-182.1	4.2	-298.9	0.86		3.45	3.5	3.49	8.29	7.69	6.99		215.8	216.5	216.5	1.1	1.06	1.21	0.8	0.8	0.74	5.24	5.35	5.35	2.18	2.21	2.27	0.56	0.54	0.54	0.5	0.5	0.52	2.24
3	3	1406.5	1062.8	3419	75.6		215.9	0	215.4	-119.7	217.2	-239.8	4.6	-59.1	4.3	-182.2	4.2	-300.6	0.86		3.48	3.47	3.47	9.08	7.81	6.53		215.8	215.3	216.5	1.36	1.31	1.41	0.88	0.93	0.91	5.07	5.06	5.15	2.2	2.11	2.27	0.63	0.6	0.65	0.58	0.58	0.58	2.27
3	4	1413.9	1063.1	3420	75.2		216.3	0	216.5	-120	216.8	-240.1	4.6	-60	4.3	-183.2	4.2	-296.8	0.87		3.43	3.43	3.41	8.07	7.58	6.44		216.2	216.3	216.2	1.06	0.93	1.12	0.82	0.78	0.73	5.19	5.26	5.21	2.2	2.21	2.18	0.61	0.56	0.54	0.52	0.5	0.52	2.27
3	5	1403.7	1063.1	3420	75.7		216.8	0	215.8	-119.7	217.7	-239.6	4.6	-59.4	4.3	-182.4	4.2	-300.9	0.86		3.37	3.36	3.39	8.5	7.8	6.53		216.7	215.6	217	0.93	0.84	1.02	0.69	0.69	0.63	5.11	5.13	5.17	2.3	2.16	2.26	0.54	0.5	0.52	0.48	0.5	0.52	2.21
3	6	1415.6	1062.8	3419	75.1		215.9	0	215.4	-119.7	217.2	-239.8	4.7	-59.1	4.3	-182.2	4.2	-300.6	0.86		3.48	3.47	3.47	9.08	7.81	6.53		215.8	215.3	216.5	1.36	1.31	1.41	0.88	0.93	0.91	5.07	5.06	5.15	2.2	2.11	2.27	0.63	0.6	0.65	0.58	0.58	0.58	2.27
3	7	1397.7	1063.1	3420	76.1		216.8	0	217.2	-120.1	216.9	-240.1	4.6	-60.8	4.2	-182.4	4.2	-299.1	0.86		3.42	3.48	3.44	8.64	7.31	6.84		216.7	217	216.3	1.04	0.93	1.08	0.76	0.78	0.74	5.22	5.34	5.21	2.19	2.26	2.18	0.59	0.59	0.58	0.54	0.54	0.52	2.3
3	8	1402.6	1063.8	3422	75.8		216.6	0	215.4	-119.8	217.1	-239.6	4.6	-59.4	4.3	-181	4.2	-302.5	0.86		3.43	3.42	3.45	8.7	7.44	6.8		216.5	215.3	216.5	1.43	1.36	1.47	0.82	0.86	0.82	5.04	5.06	5.09	2.23	2.13	2.23	0.61	0.6	0.65	0.58	0.56	0.58	2.21
3	9	1414.7	1064.1	3423	75.2		217.8	0	218	-119.8	219.2	-239.9	4.6	-59.7	4.4	-182.7	4.2	-301.1	0.85		3.46	3.46	3.39	8.37	7.66	7.34		217.7	217.9	218.6	0.89	0.78	0.96	0.74	0.76	0.63	5.27	5.29	5.36	2.2	2.2	2.3	0.54	0.54	0.52	0.52	0.52	0.5	2.18
	10	1409.8	1064.4	3424	75.5		219.6	0	219.1	-120.2	219	-240	4.6	-62.4	4.3	-184	4.2	-300.8	0.86		3.37	3.45	3.43	8.62	7.64	6.64		219.5	218.9	218.4	0.88	0.81	0.98	0.72	0.72	0.66	5.24	5.34	5.24	2.19	2.3	2.16	0.5	0.53	0.5	0.48	0.5	0.48	2.33
[truncated: 26 more columns]

## Sheet: Table 3
T (Nm)	Meas.	Pin (W)	Pout (W)	nm (rpm)	ɳ (%)		Vab (V)	θab (degrees)	Vbc (V)	θbc (degrees)	Vca (V)	θac (degrees)	Ia (A)	φa (degrees)	Ib (A)	φb (degrees)	Ic (A)	φc (degrees)	Fp (p.u)
0.5	1	493.2	185.2	3537	37.6		207.5	0	221.6	-124	202.6	-245.5	3.5	-64.3	3.1	-235.9	0.8	-284.7	0.44
	2	494.6	185	3533	37.4		207.6	0	221.9	-123.9	202.8	-245.3	3.5	-63.8	3.1	-235.4	0.8	-284.2	0.44
	3	501.5	185.1	3536	36.9		207.1	0	221.5	-124	203	-245.3	3.5	-64.7	3.1	-236.3	0.8	-285	0.45
	4	497.3	185	3534	37.2		207.1	0	221.2	-124	202	-245.3	3.5	-64	3.1	-234	0.8	-294.3	0.45
	5	499.9	185.3	3539	37.1		207.3	0	221.2	-124	202.9	-245.2	3.5	-65	3.1	-233	0.8	-299.2	0.45
	6	495.3	185.3	3539	37.4		206.4	0	221.4	-124.1	202.9	-245.3	3.5	-65.1	3.1	-231	0.8	-301.9	0.44
	7	500.4	185.1	3536	37		207.9	0	221.8	-123.9	202.8	-245.2	3.5	-64.8	3.1	-234.8	0.8	-295.1	0.45
	8	502.2	185.1	3536	36.9		207	0	221.9	-124	202.8	-245.2	3.5	-64.8	3.1	-234.8	0.8	-295.1	0.45
	9	494.6	185	3534	37.4		208.5	0	221.2	-124.3	202.6	-245.6	3.5	-63.4	3.1	-233.4	0.8	-293.7	0.45
	10	498	185.1	3536	37.2		208.7	0	221.5	-123.9	202.6	-245.2	3.5	-63.1	3.1	-233.1	0.8	-293.4	0.45
0.75	1	595.5	276.6	3522	46.5		206	0	221	-123.9	201.8	-246	3.9	-58.8	3.4	-229	0.8	-285.4	0.54
0.75	2	592.8	276.2	3517	46.6		204.5	0	220.5	-124	201.2	-246	3.9	-58.7	3.4	-231	0.8	-279.4	0.54
0.75	3	597.2	276.4	3519	46.3		205.6	0	221.3	-124	201.9	-245.9	3.9	-59	3.4	-230.5	0.8	-276.3	0.54
0.75	4	600.9	276.2	3517	46		204.4	0	221.8	-124	200.6	-245.9	3.8	-58.7	3.4	-228.6	0.8	-285.2	0.54
0.75	5	594.4	276.7	3523	46.6		204.9	0	220.7	-124.1	200	-246	3.8	-59	3.4	-228.9	0.8	-285.5	0.54
0.75	6	594.9	276.5	3521	46.5		204.2	0	220.7	-124	199.8	-245.9	3.8	-59.3	3.4	-229.2	0.8	-285.7	0.54
0.75	7	593.4	276.3	3518	46.6		203.7	0	219.4	-124	199.5	-246	3.8	-59	3.4	-228.9	0.8	-285.5	0.54
0.75	8	590.2	276.3	3518	46.8		203.6	0	219.5	-124	199.2	-246	3.8	-58.8	3.4	-228.7	0.8	-285.3	0.54
0.75	9	601.7	276.5	3520	46		204.9	0	222	-124.2	200.6	-246.2	3.8	-58.1	3.4	-228	0.8	-284.6	0.54
0.75	10	602.3	276.3	3518	45.9		204	0	221.3	-124	201.2	-245.9	3.8	-57.8	3.4	-229.8	0.8	-278.3	0.54
1	1	669.9	366.9	3504	54.8		201.1	0	220.7	-124	199.1	-246.7	4.2	-54.3	3.6	-226.5	0.9	-272	0.59
1	2	665.1	366.5	3504	55.1		201.7	0	219.2	-124.1	199.4	-246.8	4.2	-54.5	3.6	-224.6	0.9	-277.9	0.59
1	3	650.4	366.6	3501	56.4		201.9	0	220.8	-124	199.5	-246.6	4.2	-54.6	3.6	-225.3	0.8	-281.4	0.59
1	4	646.1	366.6	3501	56.7		201.7	0	219.8	-124	199.4	-246.6	4.2	-54	3.6	-224.7	0.8	-280.8	0.59
1	5	670.5	367.3	3507	54.8		201.4	0	220.1	-124	199.9	-246.5	4.2	-54.8	3.6	-223.6	0.9	-285.6	0.59
1	6	671.6	366.9	3504	54.6		201.9	0	220.7	-124	199.8	-246.6	4.2	-54.9	3.6	-223.7	0.9	-285.7	0.59
1	7	668.1	366.5	3500	54.9		201.7	0	220.2	-124.1	199.4	-246.8	4.2	-54.5	3.6	-224.6	0.9	-277.9	0.59
1	8	669.9	367.3	3507	54.8		201.5	0	220.8	-124.1	199.9	-246.6	4.2	-55.2	3.6	-224	0.9	-286	0.59
1	9	671	366.7	3502	54.7		201.9	0	220.8	-124.2	199.8	-246.7	4.2	-53.8	3.6	-222.6	0.9	-284.6	0.59
1	10	667.5	367.1	3506	55		201.4	0	220.1	-124	199.9	-246.5	4.2	-53.5	3.6	-224.2	0.9	-280.3	0.59
1.25	1	749.4	455.7	3481	60.8		200.4	0	221.5	-124.2	198.5	-247.5	4.5	-50.4	3.9	-220	0.9	-281.6	0.64
1.25	2	745.5	456.3	3486	61.2		199.3	0	220.8	-124.3	198.2	-247.7	4.5	-50.8	3.9	-223	0.9	-266	0.64
1.25	3	742.8	455.8	3482	61.4		200	0	220.5	-124	198.1	-247.2	4.5	-50.6	3.9	-221.4	0.9	-274.3	0.64
1.25	4	743.1	455.5	3480	61.3		200.9	0	220.4	-124.1	197.9	-247.3	4.5	-50.3	3.9	-219.9	0.9	-281.5	0.64
1.25	5	741.9	456.2	3485	61.5		199.4	0	220	-124.1	197.4	-247.3	4.5	-50.8	3.9	-221.6	0.9	-274.6	0.64
1.25	6	739.9	456.2	3485	61.7		199.6	0	219.8	-124.1	197.5	-247.2	4.5	-50.6	3.9	-220.2	0.9	-281.8	0.64
1.25	7	742	456.6	3488	61.5		198.8	0	219.3	-124.1	198.8	-247.3	4.5	-50.9	3.9	-220.5	0.9	-282.1	0.64
1.25	8	739.1	456.1	3484	61.7		198.4	0	219.9	-124.1	196.3	-247.3	4.5	-50.9	3.9	-221.7	0.9	-274.6	0.64
1.25	9	746.3	456.3	3486	61.1		200.5	0	221.4	-124.3	197	-247.5	4.5	-49.9	3.9	-217.9	0.9	-284	0.65
1.25	10	740	456.2	3485	61.6		200.4	0	220.8	-124.1	196.1	-247.3	4.5	-50.1	3.9	-219.8	0.9	-281.4	0.65
1.5	1	831.3	544	3463	65.4		197	0	220.6	-124.2	196.6	-248.2	4.8	-47.1	4.2	-218.1	1	-268.3	0.68
1.5	2	827.4	543.8	3462	65.7		197.4	0	220	-124	197	-247.8	4.9	-46.8	4.3	-218.4	0.9	-270.9	0.68
1.5	3	825.3	544.3	3465	65.9		197.2	0	220	-124.2	196.8	-248	4.9	-47.3	4.2	-217.1	1	-275.5	0.68
1.5	4	834.9	544.9	3469	65.3		196.3	0	219.7	-124.2	195.6	-248.2	4.8	-47.3	4.2	-217	1	-275.4	0.69
1.5	5	834.1	544.8	3468	65.3		196.8	0	219.7	-124.2	196.1	-248	4.8	-47.4	4.2	-217.2	1	-275.6	0.69
1.5	6	831.4	545.1	3470	65.6		195.7	0	219.1	-124.1	195.4	-248.1	4.8	-47.5	4.2	-217.2	1	-275.6	0.69
1.5	7	831.4	544.3	3465	65.5		197.2	0	220	-124.2	196.4	-248	4.9	-47.3	4.2	-217.1	1	-275.5	0.69
1.5	8	830.1	544.1	3465	65.5		195	0	218.6	-124.2	194.6	-248.3	4.9	-47	4.2	-218	1	-268.3	0.7
1.5	9	833.3	544.9	3469	65.4		197.7	0	221	-124.4	195.5	-248.2	4.9	-47	4.2	-216.7	1	-275.1	0.7
1.5	10	829.8	544.8	3468	65.6		197.5	0	220.4	-124.2	196	-248	4.9	-46.7	4.2	-216.4	1	-274.8	0.69
1.75	1	912.2	631.3	3445	69.2		194.6	0	219.1	-124.3	193.5	-249.1	5.3	-44.2	4.5	-214.4	1.1	-270	0.74
1.75	2	926.1	631.1	3444	68.2		194.5	0	220	-124.2	193.2	-248.7	5.3	-44.5	4.6	-216.2	1.1	-266.1	0.73
1.75	3	925	631.1	3444	68.2		194.6	0	218.4	-124.3	193.4	-248.9	5.3	-44.1	4.6	-214.3	1.1	-269.8	0.73
1.75	4	924.6	630.6	3441	68.2		194.8	0	219.8	-124.4	193.7	-249.1	5.3	-44.2	4.6	-212.9	1.1	-273.1	0.73
1.75	5	924.3	631.9	3446	68.4		194.7	0	220.4	-124.3	193.4	-248.8	5.3	-44.5	4.6	-213.7	1.1	-276.2	0.73
1.75	6	915.5	631.7	3447	69		194.9	0	220.8	-124.3	193.7	-248.9	5.2	-44.8	4.5	-213.2	1.1	-273.5	0.73
1.75	7	922.8	631.9	3447	68.5		194.9	0	218.3	-124.2	193.6	-248.8	5.3	-44.7	4.5	-213.2	1.2	-273.5	0.73
1.75	8	917	631.9	3448	68.9		194.7	0	219.4	-124.3	193.4	-248.8	5.2	-44.5	4.5	-213.7	1.1	-276.2	0.74
1.75	9	921.2	631.3	3445	68.5		194.3	0	219.5	-124.4	193.7	-249.1	5.2	-43.7	4.5	-213.7	1.1	-269.3	0.74
1.75	10	919.7	631.7	3447	68.7		194.2	0	221	-124.3	193.8	-248.9	5.3	-43.7	4.5	-212.9	1.1	-275.4	0.74
2	1	1024.3	717.1	3424	70		191.3	0	218.9	-124.6	192.5	-250.1	5.8	-41.9	4.9	-211.8	1.3	-263.2	0.77
2	2	1024.6	718	3426	70.1		190.8	0	218.4	-124.6	191.4	-250	5.7	-42	4.9	-209.5	1.3	-271.2	0.77
2	3	1012.3	717.8	3427	70.9		191.3	0	219.8	-124.3	193.6	-249.6	5.7	-42.1	4.9	-212.4	1.2	-265.6	0.76
2	4	1010.1	716.7	3422	71		190.1	0	219	-124.5	192.2	-249.9	5.7	-41.7	4.9	-212	1.2	-265.3	0.77
2	5	1023.7	717.3	3425	70.1		191.5	0	219.2	-124.4	192.7	-249.8	5.7	-41.8	5	-211.4	1.2	-271.1	0.76
2	6	1008.8	718	3427	71.2		190.3	0	218.8	-124.4	192.4	-249.8	5.7	-41.9	4.9	-212.2	1.2	-265.4	0.77
2	7	1013.1	718	3428	70.9		190.3	0	218.4	-124.6	191.4	-250	5.7	-42	4.9	-209.5	1.2	-271.2	0.78
2	8	1003.1	716.7	3422	71.4		189.1	0	218.1	-124.5	191.2	-250	5.7	-42.1	4.9	-212.4	1.2	-265.6	0.77
2	9	1011.3	716.9	3423	70.9		191.2	0	220.1	-124.5	191.1	-249.9	5.7	-41.2	4.9	-211.5	1.2	-264.7	0.78
2	10	1021.5	717.5	3426	70.2		193	0	220.6	-124.5	192	-249.8	5.7	-41.3	5	-210.8	1.2	-270.6	0.76
2.25	1	1116.4	802.1	3404	71.8		186.9	0	219.6	-124.8	190.7	-251.1	6.2	-39.6	5.4	-209.4	1.3	-266.7	0.79
2.25	2	1113.4	800.9	3400	71.9		188	0	219.5	-124.5	191.7	-250.6	6.3	-39.7	5.4	-211.9	1.3	-257.4	0.79
2.25	3	1112.8	800.9	3399	72		188	0	219.5	-124.5	191.7	-250.6	6.3	-39.7	5.4	-211.9	1.3	-257.4	0.79
2.25	4	1119	801.1	3400	71.6		187.5	0	219.6	-124.5	191.9	-250.5	6.2	-39.4	5.4	-210.6	1.3	-263.3	0.79
2.25	5	1119.2	801.6	3402	71.6		187.4	0	219.7	-124.6	191.7	-250.7	6.2	-39.6	5.4	-209.4	1.3	-266.7	0.79
2.25	6	1111.7	801.8	3403	72.1		186.6	0	218.6	-124.7	190.2	-250.9	6.2	-39.7	5.4	-209.6	1.3	-266.8	0.79
2.25	7	1113.4	801.6	3402	72		186.3	0	218.1	-124.6	191.2	-250.8	6.2	-39.8	5.4	-209.6	1.3	-266.9	0.79
2.25	8	1113.8	799.5	3393	71.8		186.9	0	218.9	-124.8	189.9	-251.2	6.2	-39.6	5.4	-210.4	1.3	-261.3	0.79
2.25	9	1120.9	800.6	3398	71.4		187.4	0	219.8	-124.8	190.7	-251.1	6.2	-38.9	5.4	-208.8	1.3	-266	0.8
2.25	10	1119.2	801.1	3400	71.6		187.7	0	219.1	-124.6	191.1	-250.7	6.2	-38.9	5.4	-208.8	1.3	-266.1	0.8
2.5	1	1223.3	884.1	3377	72.3		183.9	0	219.2	-124.8	189.8	-251.6	6.2	-37.7	5.9	-209.2	1.3	-259.8	0.81
2.5	2	1236.1	883.6	3375	71.5		184.1	0	218.9	-124.8	189.4	-251.8	6.3	-37.8	5.9	-208.1	1.4	-263.1	0.81
2.5	3	1225.6	882.8	3372	72		184	0	218.5	-124.7	189.3	-251.6	6.2	-37.7	5.8	-207.8	1.4	-262.9	0.82
2.5	4	1238.3	882.8	3372	71.3		183.5	0	218.3	-124.8	188.6	-251.8	6.2	-37.6	5.9	-207.9	1.4	-263	0.81
2.5	5	1239.2	882.3	3370	71.2		183.5	0	218.4	-124.8	188.8	-251.8	6.2	-37.6	5.9	-207.9	1.4	-262.9	0.81
2.5	6	1242	883.3	3374	71.1		182.4	0	217.6	-124.8	189.8	-252	6.3	-37.7	5.9	-206.8	1.4	-265.6	0.82
2.5	7	1242.5	883.1	3373	71.1		181.7	0	217.3	-124.9	189.3	-252.1	6.2	-37.5	5.9	-207.8	1.4	-262.8	0.81
2.5	8	1233.1	883.3	3374	71.6		182.4	0	217.6	-124.8	187.8	-252	6.3	-37.7	5.9	-206.8	1.4	-265.6	0.82
2.5	9	1221.6	883.1	3373	72.3		184.1	0	219.4	-125	189	-252	6.2	-37.1	5.8	-207.2	1.4	-262.3	0.81
2.5	10	1229.4	883.8	3376	71.9		182.7	0	219	-124.8	189.4	-251.6	6.2	-37.3	5.8	-207.5	1.4	-262.6	0.82
2.75	1	1347	965.9	3354	71.7		180.6	0	218.5	-125.1	187.3	-253	7.2	-36.2	6.5	-206.9	1.5	-259.9	0.85
2.75	2	1340.1	963	3346	71.9		180.9	0	218.1	-125	187	-253	7.2	-35.9	6.5	-206.6	1.5	-259.6	0.84
2.75	3	1342.3	965.6	3353	71.9		180.2	0	218.9	-124.8	188	-252.4	7	-36.4	6.4	-206.2	1.5	-264.6	0.85
2.75	4	1336.9	964.2	3348	72.1		180.5	0	218.5	-125.2	186.1	-253.1	7.2	-35.7	6.5	-206.4	1.5	-259.4	0.84
2.75	5	1334.8	964.4	3349	72.3		180.6	0	218.1	-125.2	185.6	-253.3	7.2	-36.3	6.5	-205.9	1.5	-262.6	0.84
2.75	6	1334.5	964.2	3348	72.2		180.5	0	218.5	-125.2	185.1	-253.1	7.2	-35.7	6.5	-206.4	1.5	-259.4	0.84
2.75	7	1330.2	964.4	3349	72.5		180.6	0	218	-125.2	184.7	-253.5	7.2	-35.8	6.5	-206.6	1.5	-259.5	0.84
2.75	8	1338.2	964.2	3348	72		180.5	0	218.5	-125.2	186.1	-253.1	7.2	-35.7	6.5	-206.4	1.5	-259.4	0.84
2.75	9	1329.1	963.3	3345	72.5		180.6	0	218.5	-125.2	187.9	-253.1	7.1	-35.5	6.4	-206.1	1.5	-259.2	0.84
2.75	10	1326.8	964.4	3349	72.7		180.4	0	218.1	-125.2	187.6	-253	7.1	-35.5	6.4	-206.1	1.5	-259.2	0.84
3	1	1441.8	1045.5	3328	72.5		177.7	0	218.3	-125.2	184.1	-253.9	7	-35	6.9	-206	1.6	-257.2	0.84
3	2	1444.3	1043.3	3321	72.2		177	0	218.3	-125.4	184.4	-254.1	7	-34.7	6.9	-205.8	1.6	-257	0.84
3	3	1447.6	1043.3	3321	72.1		177.7	0	218.8	-125.2	184.5	-254	6.9	-34.8	6.9	-205.1	1.6	-261.5	0.84
3	4	1440.6	1042.4	3318	72.4		177.7	0	218.3	-125.3	184.5	-254.2	7.1	-34.4	6.9	-205.5	1.6	-256.7	0.85
3	5	1445.5	1042.4	3318	72.1		177.7	0	218.4	-125.4	185.3	-254.3	7	-34.6	6.9	-205	1.6	-261.3	0.84
3	6	1441.6	1044	3323	72.4		177	0	218.1	-125.3	184.6	-254.1	7	-34.9	6.9	-204.9	1.6	-259.8	0.84
3	7	1456.9	1042.4	3318	71.5		178	0	218.3	-125.5	184.9	-254.6	7.1	-34.6	6.9	-204.7	1.7	-259.5	0.84
3	8	1440.6	1042.4	3318	72.4		177.7	0	218.3	-125.3	184.5	-254.2	7.1	-34.4	6.9	-205.5	1.6	-256.7	0.85
3	9	1449	1042.1	3319	71.9		177.8	0	218.6	-125.5	185	-254.4	7	-34.3	6.9	-203.3	1.6	-261.3	0.85
	10	1434	1042.4	3318	72.7		177.7	0	218.3	-125.4	184	-254.3	7.1	-34	6.9	-204	1.6	-258.9	0.84

## Sheet: Table 4
T (Nm)	Meas.	Pin (W)	Pout (W)	nm (rpm)	ɳ (%)		Vab (V)	θab (degrees)	Vbc (V)	θbc (degrees)	Vca (V)	θac (degrees)	Ia (A)	φa (degrees)	Ib (A)	φb (degrees)	Ic (A)	φc (degrees)	Fp (p.u)		THD Vab (%)	THD Vbc (%)	THD Vca (%)	THD Ia (%)	THD Ib (%)	THD Ic (%)		Vab1 (V)	Vbc1 (V)	Vca1 (V)	Vab2 (V)	Vbc2 (V)	Vca2 (V)	Vab4 (V)	Vbc4 (V)	Vca4 (V)	Vab5 (V)	Vbc5 (V)	Vca5 (V)	Vab7 (V)	Vbc7 (V)	Vca7 (V)	Vab8 (V)	Vbc8 (V)	Vca8 (V)	Vab10 (V)	Vbc10 (V)	Vca10 (V)	Vab11 (V)
0.5	1	516.1	179.6	3430	34.8		191.8	0	209	-123.6	204.5	-245	3.4	-64.2	3	-225.8	1.1	-304	0.51		3.3	2.79	3.24	11.27	37.32	12.22		191.7	208.9	204.4	1.51	1.48	1.45	0.92	1.02	1.04	1.34	1.4	1.43	1.42	1.48	1.43	1.23	1.32	1.51	1.05	1.11	1.16	0.94
	2	519.7	179.7	3431	34.6		191.5	0	208.8	-123.6	204.5	-245.1	3.3	-64.2	3	-224.8	1.1	-308.9	0.51		3.26	2.81	3.19	11.56	38.26	11.44		191.4	208.7	204.4	1.45	1.52	1.55	0.98	1	1.02	1.34	1.5	1.49	1.38	1.44	1.41	1.15	1.31	1.45	1.01	1.11	1.19	0.96
	3	516	179.6	3430	34.8		191.8	0	209	-123.6	204.5	-245	3.3	-63.7	3	-224.4	1.1	-308.5	0.51		3.25	2.83	3.2	11.37	42.24	12.16		191.7	208.9	204.4	1.4	1.32	1.43	0.92	0.94	0.98	1.28	1.46	1.43	1.46	1.46	1.45	1.21	1.21	1.49	1.02	1.13	1.19	0.96
	4	525.7	179.6	3430	34.2		191.7	0	208.8	-123.5	204.7	-245	3.6	-64.2	3	-226	1.1	-295.5	0.51		3.39	2.94	3.28	14.08	42.69	12.64		191.6	208.7	204.6	1.93	1.79	2	1	1.02	1.1	1.34	1.38	1.41	1.4	1.48	1.27	1.34	1.29	1.64	1.11	1.23	1.33	1
	5	523	179.5	3429	34.3		191.2	0	208.6	-123.6	204.5	-245.1	3.6	-63.8	3	-226.9	1.1	-298.6	0.5		3.42	2.91	3.32	13.06	43.47	11.53		191	208.5	204.4	1.89	1.84	1.82	1.09	1.04	1.06	1.28	1.42	1.47	1.51	1.46	1.33	1.18	1.29	1.51	1.07	1.11	1.29	1.03
	6	523	179.5	3428	34.3		191.7	0	208.6	-123.5	204.7	-245	3.5	-64.5	2.9	-225.1	1.1	-300.6	0.51		3.39	2.99	3.26	13.61	45.35	12.3		191.6	208.5	204.6	1.65	1.63	1.88	1	0.98	1.13	1.4	1.46	1.43	1.44	1.46	1.33	1.28	1.31	1.51	1.15	1.21	1.25	0.96
	7	515.6	179.5	3429	34.8		191.8	0	208.8	-123.5	204.5	-245	3.5	-63.9	3	-226.5	1.1	-298.5	0.5		3.38	3.05	3.26	13.56	43.92	11.82		191.7	208.7	204.4	1.84	1.79	2.02	0.96	0.96	1.12	1.3	1.4	1.51	1.44	1.48	1.41	1.32	1.36	1.55	1.13	1.25	1.33	1
	8	519.7	179.7	3431	34.6		191.8	0	208.6	-123.4	204.7	-245	3.5	-64.5	2.9	-227.1	1.1	-299.1	0.5		3.4	3.02	3.37	13.87	42.82	11.41		191.7	208.5	204.6	1.69	1.94	1.96	0.94	1.04	1.08	1.36	1.52	1.43	1.5	1.56	1.33	1.28	1.36	1.49	1.15	1.21	1.33	1.02
	9	523.3	179.6	3430	34.3		191.7	0	208.8	-123.5	204.8	-245	3.6	-64.7	2.9	-226.5	1.1	-296	0.5		3.35	2.92	3.27	14.17	43.17	11.99		191.6	208.7	204.7	1.28	1.34	1.47	0.98	1.02	1.11	1.42	1.59	1.51	1.46	1.59	1.41	1.25	1.29	1.45	1.25	1.23	1.37	1.02
	10	529.2	179.5	3429	33.9		191.8	0	208.8	-123.4	205	-245	3.5	-63.6	2.9	-226.2	1.1	-298.2	0.5		3.29	2.96	3.32	13.35	46.68	11.83		191.7	208.7	204.9	1.23	1.23	1.41	0.92	0.96	1.04	1.61	1.71	1.56	1.65	1.69	1.64	1.15	1.23	1.43	1.07	1.19	1.25	1.11
0.75	1	618.8	268.8	3422	43.4		189.9	0	208.1	-123.5	205	-245.6	3.8	-58.2	3.2	-217.8	1.2	-300.3	0.59		3.29	2.86	3.17	10.74	33.87	10.88		189.8	208	204.9	1.18	1.06	1.33	0.85	0.87	1	1.29	1.44	1.56	1.5	1.5	1.31	1.1	1.14	1.33	0.99	1	1.15	1.03
0.75	2	621	268.8	3422	43.3		189.6	0	208.1	-123.6	205.2	-245.7	3.8	-58.8	3.1	-218.8	1.2	-296.5	0.59		3.29	2.81	3.19	10.55	35.16	10.63		189.5	208	205.1	1.12	1.19	1.27	0.91	0.87	1.07	1.29	1.54	1.64	1.42	1.54	1.31	1.14	1.12	1.42	1.02	1	1.27	1.04
0.75	3	622.1	268.7	3421	43.2		189.8	0	207.9	-123.5	205.2	-245.6	3.7	-58.6	3.1	-215.8	1.2	-301	0.58		3.34	2.88	3.25	10.03	32.78	10.09		189.7	207.8	205.1	1.33	1.41	1.46	0.95	1.02	1.15	1.31	1.52	1.52	1.57	1.64	1.37	1.1	1.08	1.31	1.04	1	1.21	1.06
0.75	4	631.2	268.8	3422	42.6		189.6	0	207.9	-123.5	205.2	-245.7	3.8	-58.8	3.2	-218.4	1.2	-301	0.59		3.43	2.97	3.39	12.22	40.77	10.47		189.5	207.8	205.1	1.35	1.66	1.64	1.04	1.12	1.15	1.46	1.58	1.56	1.63	1.64	1.46	1.08	1.12	1.27	1	0.96	1.19	1.1
0.75	5	621.8	268.7	3421	43.2		189.6	0	207.9	-123.5	205.2	-245.6	3.7	-58.3	3.1	-219.2	1.2	-291.7	0.58		3.32	2.86	3.27	12.32	39.67	10.01		189.5	207.8	205.1	1.23	1.35	1.42	0.91	0.91	1.07	1.38	1.52	1.54	1.59	1.64	1.39	1.12	1.14	1.31	0.99	1	1.25	1.08
0.75	6	630.5	268.5	3419	42.6		189.8	0	207.9	-123.4	205.4	-245.6	3.7	-57.8	3.1	-217.4	1.2	-300	0.59		3.4	2.94	3.29	11.58	38.28	10.37		189.7	207.8	205.2	1.33	1.45	1.62	0.97	1.02	1.13	1.33	1.45	1.54	1.63	1.62	1.46	1.08	1.14	1.29	1.06	1.1	1.25	1.08
0.75	7	623.3	268.7	3421	43.1		189.9	0	208.1	-123.5	205.4	-245.6	3.8	-59.1	3.1	-217.9	1.2	-298	0.58		3.43	2.9	3.32	11.98	38.85	10.44		189.8	208	205.2	1.4	1.6	1.52	0.97	1	1.09	1.39	1.5	1.56	1.69	1.79	1.5	1.04	1.16	1.27	1.01	1.06	1.25	1.06
0.75	8	623.3	268.7	3421	43.1		189.8	0	208.3	-123.5	205.4	-245.7	3.7	-58.8	3.1	-217.5	1.2	-297.6	0.59		3.39	2.81	3.26	13.85	38.54	10.72		189.7	208.2	205.2	1.18	1.17	1.29	0.87	0.87	1.03	1.31	1.46	1.44	1.54	1.56	1.31	1.19	1.27	1.5	1.08	1.12	1.33	1.06
0.75	9	615.4	268.7	3421	43.7		189.9	0	208.1	-123.4	205.5	-245.6	3.8	-57.7	3.2	-220	1.1	-294.5	0.59		3.47	2.99	3.38	12.32	38.54	10.37		189.8	208	205.4	1.42	1.58	1.66	0.99	1.1	1.17	1.44	1.54	1.56	1.69	1.75	1.52	1.18	1.14	1.27	1.04	1.04	1.29	1.16
0.75	10	615.8	268.6	3420	43.6		190.1	0	208.1	-123.4	205.5	-245.6	3.8	-58	3.2	-218.5	1.1	-296	0.6		3.48	2.94	3.27	12.41	42.42	10.39		190	208	205.4	1.24	1.21	1.42	0.95	1.02	1.13	1.46	1.52	1.56	1.65	1.71	1.48	1.24	1.23	1.36	1.16	1.14	1.29	1.08
1	1	693.3	357.7	3416	51.6		187.9	0	207.2	-123.5	205.5	-246.2	4	-53.7	3.4	-218.7	1.2	-289.4	0.64		3.45	2.79	3.35	9.54	30.79	9.7		187.8	207.2	205.4	1.01	1.14	1.13	1.13	1.16	1.23	1.33	1.7	1.66	1.48	1.55	1.31	1.01	1.04	1.23	1.18	1.08	1.5	1.05
1	2	695.7	357.6	3415	51.4		187.9	0	207.2	-123.5	205.5	-246.2	4	-53.9	3.4	-218.9	1.2	-289.6	0.65		3.5	2.96	3.35	9.84	31.17	9.5		187.8	207.2	205.4	1.37	1.37	1.64	1.26	1.2	1.46	1.33	1.55	1.68	1.46	1.57	1.27	1.11	1.16	1.34	1.28	1.2	1.68	1
1	3	690.4	357.4	3413	51.8		188	0	207.6	-123.6	205.5	-246.2	3.9	-54.8	3.5	-217.2	1.2	-296.8	0.64		3.45	2.8	3.3	9.66	30.4	9.27		187.9	207.5	205.4	0.96	1.04	0.99	1	0.98	1.11	1.35	1.58	1.66	1.56	1.58	1.46	0.98	1.02	1.15	1.05	1.06	1.36	1.09
1	4	699.3	357.5	3414	51.1		187.9	0	207.4	-123.5	205.9	-246.3	4	-54.5	3.5	-219.5	1.1	-290.2	0.69		3.46	2.89	3.39	11.45	37.71	9.31		187.8	207.3	205.8	1.26	1.45	1.4	1.24	1.33	1.46	1.31	1.55	1.6	1.5	1.55	1.26	1.16	1.22	1.36	1.31	1.22	1.69	1.07
1	5	692.8	357.3	3412	51.6		187.7	0	207.4	-123.6	205.4	-246.3	4	-53.7	3.5	-218.6	1.2	-289.4	0.65		3.41	2.88	3.3	10.89	37.4	9.59		187.6	207.3	205.2	1.24	1.18	1.38	1.13	1.18	1.29	1.29	1.53	1.56	1.48	1.53	1.35	1.13	1.1	1.35	1.22	1.14	1.58	1.05
1	6	679.8	357.2	3411	52.5		187.9	0	207.4	-123.5	205.7	-246.3	4	-54.1	3.5	-219.1	1.1	-289.8	0.64		3.51	2.89	3.33	10.78	35.12	9.5		187.8	207.3	205.6	1.3	1.24	1.32	1.22	1.18	1.36	1.37	1.51	1.54	1.6	1.55	1.32	1.2	1.18	1.3	1.2	1.12	1.44	1.09
1	7	694.8	357.4	3413	51.4		188	0	207.2	-123.5	205.9	-246.2	4.1	-53.8	3.4	-219.8	1.1	-284	0.69		3.49	2.87	3.32	11.55	37.13	9.44		187.9	207.2	205.8	0.92	0.97	0.99	1.05	1.1	1.19	1.37	1.51	1.58	1.65	1.62	1.32	1.09	1.16	1.32	1.11	1.08	1.38	1.09
1	8	679.3	357.4	3413	52.6		188	0	207.2	-123.5	205.5	-246.2	4	-54.3	3.4	-219.3	1.1	-290	0.68		3.48	2.85	3.33	11.19	39.83	10.03		187.9	207.2	205.4	0.81	0.91	0.99	1.09	1.02	1.19	1.39	1.55	1.68	1.67	1.74	1.44	1.15	1.14	1.23	1.03	1.06	1.34	1.09
1	9	699.4	357.3	3412	51.1		188.2	0	207.4	-123.4	206.2	-246.2	4	-54.6	3.4	-217.8	1.1	-291.8	0.67		3.55	2.97	3.44	11.5	42.61	9.63		188.1	207.3	206.1	1.19	1.39	1.36	1.28	1.29	1.4	1.34	1.53	1.48	1.52	1.55	1.36	1.28	1.35	1.46	1.24	1.2	1.55	1.03
1	10	692.1	357.3	3412	51.6		187.9	0	207.2	-123.5	205.9	-246.3	3.9	-53.3	3.5	-217.4	1.1	-294.2	0.65		3.53	2.9	3.38	10.95	36.38	9.29		187.8	207.2	205.8	0.96	0.99	1.07	1.15	1.16	1.26	1.33	1.53	1.65	1.63	1.6	1.44	1.24	1.28	1.36	1.18	1.14	1.48	1.09
1.25	1	775.7	446.1	3408	57.5		186	0	206.5	-123.6	205.7	-246.8	4.2	-50.5	3.8	-211.2	1.2	-294.5	0.74		3.59	2.81	3.5	9.28	28.36	8.95		185.8	206.5	205.6	1.1	1.09	1.07	1.3	1.26	1.44	1.28	1.84	1.85	1.45	1.57	1.27	1.02	1.05	1.25	1.38	1.24	1.79	1.12
1.25	2	774.4	445.9	3406	57.6		185.5	0	206.5	-123.6	206.2	-247.1	4.4	-49.9	3.8	-213.7	1.1	-284.6	0.74		3.69	2.9	3.56	8.99	27.39	8.47		185.3	206.5	206.1	1.39	1.57	1.42	1.04	1.09	1.17	1.35	1.8	1.86	1.52	1.67	1.42	0.95	0.93	1.05	1.07	1.05	1.38	1.13
1.25	3	780.1	445.7	3405	57.1		186.1	0	206.5	-123.6	206.1	-246.8	4.2	-50.4	3.8	-214.1	1.2	-293	0.71		3.57	2.9	3.51	9.72	30.23	8.96		186	206.5	205.9	1.21	1.55	1.59	1.15	1.24	1.36	1.3	1.78	1.81	1.47	1.55	1.3	1.02	1.05	1.26	1.25	1.16	1.69	1.12
1.25	4	782.4	445.7	3405	57		186.1	0	206.5	-123.5	206.2	-246.9	4.3	-50.6	3.7	-213.2	1.2	-294.2	0.72		3.59	2.83	3.4	10.7	35.08	8.66		186	206.5	206.1	0.87	0.91	1.01	1.28	1.3	1.5	1.21	1.57	1.59	1.51	1.53	1.3	1.15	1.18	1.4	1.38	1.32	1.83	0.99
1.25	5	784.3	445.3	3402	56.8		186.1	0	206.4	-123.5	206.2	-246.8	4.4	-49.3	3.7	-214.7	1.2	-282.3	0.71		3.58	2.88	3.47	10.64	34.33	8.67		186	206.3	206.1	1	1.26	1.22	1.06	1.13	1.28	1.3	1.71	1.75	1.51	1.63	1.28	1.02	1.03	1.26	1.21	1.16	1.57	1.12
1.25	6	776.4	445.3	3402	57.4		185.8	0	206.5	-123.5	206.4	-247	4.3	-50	3.8	-212.9	1.1	-289.1	0.73		3.59	2.86	3.43	10.35	33.03	8.77		185.7	206.5	206.3	0.98	1.07	1.2	1.15	1.18	1.34	1.32	1.67	1.69	1.47	1.55	1.16	1.08	1.09	1.34	1.26	1.22	1.67	1.1
1.25	7	783.2	445.7	3405	56.9		186.2	0	206.7	-123.5	206.4	-246.9	4.3	-50.5	3.7	-213.4	1.2	-289.6	0.71		3.72	3	3.6	10.82	34.31	8.9		186	206.6	206.3	1.43	1.76	1.67	1.1	1.2	1.22	1.36	1.74	1.77	1.58	1.63	1.26	1.08	1.14	1.28	1.17	1.12	1.53	1.23
1.25	8	781.8	445.7	3405	57		186.3	0	206.7	-123.5	206.2	-246.8	4.3	-51.1	3.8	-212.5	1.2	-291.2	0.71		3.63	2.94	3.48	10.34	34.88	8.96		186.2	206.6	206.1	1.17	1.38	1.46	1.19	1.24	1.38	1.28	1.61	1.63	1.45	1.49	1.17	1.19	1.18	1.32	1.27	1.22	1.67	1.1
1.25	9	779.3	445.7	3405	57.2		186.3	0	206.7	-123.5	206.2	-246.8	4.4	-50.6	3.7	-214.4	1.2	-285.3	0.73		3.72	3.02	3.46	10.45	35.53	8.95		186.2	206.6	206.1	1.38	1.45	1.63	1.14	1.12	1.3	1.45	1.63	1.65	1.55	1.61	1.28	1.04	1.12	1.24	1.15	1.14	1.44	1.21
1.25	10	781.2	445.7	3405	57.1		186.1	0	206.7	-123.6	206.1	-246.9	4.4	-50.5	3.8	-214.3	1.2	-285.2	0.73		3.63	2.88	3.45	10.48	34.22	8.62		186	206.6	205.9	1.1	1.07	1.19	1.25	1.24	1.42	1.26	1.53	1.54	1.53	1.57	1.17	1.21	1.28	1.44	1.28	1.26	1.69	1.1
1.5	1	871.6	533.3	3395	61.2		183.4	0	205.9	-123.8	206.4	-247.8	4.7	-46.5	4.1	-209.6	1.3	-287.3	0.74		3.77	2.88	3.69	8.88	26.09	8.86		183.3	205.8	206.3	0.95	0.95	1.05	0.71	0.72	0.87	1.34	2.28	2.27	1.61	1.77	1.51	0.79	0.76	0.97	0.79	0.78	1.03	1.3
1.5	2	878.2	533.5	3395	60.7		184.1	0	206	-123.7	206.4	-247.5	4.6	-47.2	4	-211.3	1.4	-286.9	0.73		3.81	2.9	3.63	8.76	26.17	8.29		183.9	205.9	206.3	1.31	1.19	1.34	0.74	0.78	0.87	1.45	2	2.08	1.6	1.71	1.51	0.85	0.82	1.09	0.77	0.82	1.03	1.29
1.5	3	865	533.3	3395	61.7		183.6	0	206	-123.8	206.6	-247.8	4.8	-47.3	4	-209.6	1.3	-285.2	0.73		3.85	2.93	3.71	10	31.68	8.57		183.4	205.9	206.5	1.38	1.4	1.42	0.75	0.78	0.83	1.45	2.06	2.11	1.58	1.71	1.42	0.86	0.82	1.11	0.9	0.82	1.07	1.25
1.5	4	881.5	532.8	3392	60.4		183.6	0	205.9	-123.7	206.3	-247.7	4.7	-46.7	4	-208.3	1.4	-288.3	0.74		3.76	2.98	3.64	10.66	30.6	8.37		183.4	205.8	206.1	1.21	1.19	1.4	0.75	0.74	0.87	1.43	2.08	2.18	1.56	1.67	1.5	0.81	0.82	1.07	0.75	0.78	1.03	1.28
1.5	5	884.6	532.8	3392	60.2		183.6	0	206	-123.7	206.9	-247.8	4.6	-46.4	4.1	-207.5	1.3	-291.7	0.73		3.76	2.88	3.6	9.73	30.16	8.4		183.4	205.9	206.8	0.97	0.97	1.05	0.72	0.72	0.85	1.38	1.94	2.11	1.58	1.69	1.39	0.84	0.8	1.01	0.81	0.8	1.08	1.28
1.5	6	873.9	533.1	3394	61		183.7	0	206.2	-123.7	206.8	-247.7	4.8	-46.9	4.1	-212.1	1.3	-282.3	0.73		3.78	2.91	3.6	10.05	31.72	8.56		183.6	206.1	206.6	0.99	0.95	1.07	0.73	0.76	0.87	1.34	1.98	1.96	1.69	1.73	1.38	0.88	0.82	1.07	0.88	0.82	1.1	1.3
1.5	7	878.9	532.8	3395	60.6		183.6	0	205.9	-123.7	206.3	-247.7	4.7	-46.7	4	-208.3	1.4	-288.3	0.73		3.76	2.98	3.64	10.66	30.6	8.37		183.4	205.8	206.1	1.21	1.19	1.4	0.75	0.74	0.87	1.43	2.08	2.18	1.56	1.67	1.5	0.81	0.82	1.07	0.75	0.78	1.03	1.28
1.5	8	860.8	533.5	3396	62		184.3	0	206.2	-123.7	206.6	-247.5	4.8	-46.8	4	-211.1	1.3	-279.3	0.74		3.82	3.01	3.63	10.03	29.78	8.52		184.1	206.1	206.5	1.33	1.36	1.55	0.75	0.78	0.99	1.36	1.83	1.96	1.68	1.69	1.32	0.88	0.87	1.11	0.9	0.89	1.14	1.2
1.5	9	870.6	533.3	3395	61.3		184.1	0	206.2	-123.6	206.9	-247.6	4.8	-47.4	4	-212.7	1.3	-282.8	0.73		3.8	2.95	3.62	10.12	34.56	8.46		183.9	206.1	206.8	0.96	1.11	1.16	0.75	0.8	0.91	1.55	1.86	1.88	1.69	1.67	1.34	0.86	0.89	1.1	0.9	0.93	1.2	1.29
1.5	10	872.1	533.1	3394	61.1		183.9	0	206.2	-123.7	206.8	-247.7	4.8	-46.6	4.1	-211.9	1.3	-282	0.73		3.75	2.91	3.56	9.9	31.32	8.46		183.8	206.1	206.6	0.86	0.91	1.01	0.75	0.76	0.89	1.36	1.86	1.9	1.67	1.71	1.32	0.85	0.85	1.07	0.92	0.93	1.12	1.21
1.75	1	940.3	620.4	3385	66		181.1	0	205	-123.8	206.8	-248.4	5.1	-43.4	4.5	-209.5	1.3	-279.2	0.74		4	2.96	3.88	8.76	24.25	8.15		181	204.9	206.6	0.96	1.04	1.12	0.63	0.72	0.85	1.34	2.5	2.52	1.74	1.91	1.72	0.89	0.84	1.1	0.76	0.78	1.01	1.18
1.75	2	938.6	620.7	3387	66.1		181.8	0	205.3	-123.8	207	-248.3	5	-43.7	4.5	-209.2	1.3	-284	0.75		3.95	2.95	3.84	8.84	24.67	8.17		181.7	205.2	206.8	0.98	1.15	1.3	0.67	0.76	0.87	1.34	2.42	2.34	1.76	1.89	1.82	0.87	0.8	1.14	0.82	0.78	0.99	1.14
1.75	3	945	620.5	3386	65.7		181.3	0	205.3	-123.9	206.6	-248.4	5.2	-43.9	4.4	-209.1	1.4	-281.3	0.75		4.14	3.15	3.95	9.66	26.55	8.43		181.2	205.2	206.5	1.79	1.68	2	0.8	0.76	0.91	1.36	2.38	2.39	1.88	2.03	1.96	0.87	0.84	1.09	0.82	0.78	1.03	1.2
1.75	4	948.3	619.8	3382	65.4		181.5	0	204.8	-123.7	207	-248.4	5.2	-43.7	4.5	-208.9	1.3	-281.1	0.74		4.03	3.14	3.93	9.85	27.37	8.12		181.3	204.7	206.8	1.45	1.6	1.8	0.71	0.82	0.91	1.38	2.52	2.54	1.78	1.97	1.86	0.85	0.84	1.16	0.78	0.74	1.03	1.14
1.75	5	950.7	619.8	3382	65.2		181.7	0	205	-123.7	207.3	-248.4	5.2	-43.7	4.4	-209.3	1.3	-276.7	0.74		4.08	3.14	3.97	9.45	29.52	8.22		181.5	204.9	207.2	1.36	1.76	1.7	0.73	0.9	0.95	1.34	2.29	2.3	1.82	1.95	1.76	0.89	0.82	1.12	0.85	0.88	1.1	1.05
1.75	6	941.6	620.2	3384	65.9		181.7	0	205.2	-123.7	207.1	-248.4	5.1	-44.3	4.4	-207.8	1.3	-282.7	0.74		4.01	2.99	3.84	9.62	29.46	8.03		181.5	205.1	207	1.18	1.37	1.49	0.62	0.78	0.87	1.31	2.17	2.13	1.72	1.85	1.53	0.91	0.88	1.2	0.87	0.84	1.1	1.09
1.75	7	940.7	620.4	3385	65.9		181.7	0	205.3	-123.8	207.1	-248.4	5.2	-43.9	4.5	-208.1	1.3	-278.5	0.73		4.13	2.99	3.92	10.03	28.78	8.26		181.5	205.2	207	1.34	1.48	1.47	0.71	0.8	0.89	1.36	2.07	2.07	1.82	1.89	1.57	0.93	0.9	1.18	0.93	0.86	1.12	1.13
1.75	8	950.7	619.8	3384	65.2		181.7	0	205	-123.7	207.3	-248.4	5.2	-43.7	4.4	-209.3	1.3	-276.7	0.74		4.08	3.14	3.97	9.45	29.52	8.22		181.5	204.9	207.2	1.36	1.76	1.7	0.73	0.9	0.95	1.34	2.29	2.3	1.82	1.95	1.76	0.89	0.82	1.12	0.85	0.88	1.1	1.05
1.75	9	942.2	620.2	3384	65.8		181.8	0	205.3	-123.7	207.1	-248.3	5.2	-44.6	4.5	-210.2	1.3	-277.6	0.74		4.09	3.13	3.91	9.45	30.01	8.11		181.7	205.2	207	1.49	1.83	1.95	0.76	0.92	1.03	1.34	2.01	2.07	1.82	1.91	1.57	0.94	0.9	1.16	0.91	0.94	1.12	1
1.75	10	938.6	620.2	3384	66.1		181.8	0	205.5	-123.8	207.3	-248.4	5.2	-44	4.4	-209.6	1.3	-277.1	0.74		4.08	3.05	3.8	10.31	29.06	8.12		181.7	205.4	207.2	1.27	1.23	1.47	0.71	0.76	0.85	1.33	1.95	2.05	1.8	1.81	1.47	0.94	0.9	1.24	0.89	0.92	1.14	1.02
2	1	1035.1	706.9	3375	68.3		178.9	0	204.1	-123.9	207.2	-249.2	6.1	-41	4.8	-204.6	1.4	-281	0.78		4.31	3.24	4.24	8.3	22.18	7.84		178.7	204	207	1.22	1.55	1.7	0.68	0.73	0.87	1.52	3.06	3.08	1.95	2.12	2.26	0.71	0.75	0.91	0.64	0.69	0.87	1.38
2	2	1040.4	706.7	3374	67.9		178.9	0	204.7	-124	207.5	-249.3	6	-41.9	4.8	-205.5	1.4	-281.9	0.79		4.4	3.22	4.31	8.39	21.47	7.9		178.7	204.6	207.3	1.52	1.74	1.7	0.77	0.86	0.83	1.57	3.03	2.99	1.95	2.09	2.26	0.77	0.8	0.91	0.71	0.74	0.83	1.34
2	3	1041.5	706.7	3374	67.9		178.8	0	204.3	-124	207.5	-249.4	6.1	-41.7	4.7	-205.6	1.4	-277.9	0.79		4.48	3.26	4.4	9.48	25.32	8.16		178.6	204.2	207.3	1.73	2.12	1.91	0.79	1	0.91	1.48	2.92	3.01	1.98	2.23	2.11	0.8	0.86	0.97	0.77	0.84	0.89	1.23
2	4	1049.8	705.8	3373	67.2		178.7	0	204.3	-124	207.2	-249.3	6	-41.4	4.7	-206.1	1.5	-274.1	0.78		4.23	3.17	4.21	9.63	25.02	8.04		178.6	204.2	207	1.07	1.41	1.47	0.59	0.76	0.79	1.45	2.94	3.06	1.93	2.12	2.07	0.71	0.76	0.93	0.64	0.71	0.83	1.34
2	5	1048.7	706	3371	67.3		179.3	0	204.8	-124	207.3	-249.2	6.1	-41.8	4.8	-206.7	1.5	-274.6	0.78		4.37	3.15	4.16	9.52	24.82	7.85		179.1	204.7	207.2	1.54	1.56	1.57	0.82	0.78	0.87	1.45	2.68	2.69	1.95	2.07	2.13	0.81	0.78	0.95	0.66	0.74	0.87	1.24
2	6	1046.1	706.5	3373	67.5		179.3	0	204.5	-123.9	207.7	-249.3	6.1	-41.2	4.8	-205.4	1.4	-277.6	0.78		4.42	3.16	4.24	9.38	25.63	7.8		179.1	204.4	207.5	1.56	1.82	1.74	0.79	0.88	0.93	1.41	2.64	2.61	2.02	2.15	2.05	0.81	0.86	1.04	0.73	0.78	0.89	1.22
2	7	1040.2	706.7	3374	67.9		179.6	0	204.5	-123.9	207.5	-249.1	6	-42.1	4.8	-206.3	1.4	-278.5	0.79		4.27	3.14	4.13	9.47	26.33	8.38		179.4	204.4	207.3	1.15	1.55	1.64	0.68	0.72	0.81	1.44	2.51	2.55	2.05	2.11	1.91	0.72	0.76	0.93	0.65	0.76	0.91	1.11
2	8	1050.6	705.8	3370	67.2		178.7	0	204.3	-124	207.2	-249.3	6.1	-41.4	4.7	-206.1	1.5	-274.1	0.78		4.23	3.17	4.21	9.63	25.02	8.04		178.6	204.2	207	1.07	1.41	1.47	0.59	0.76	0.79	1.45	2.94	3.06	1.93	2.12	2.07	0.71	0.76	0.93	0.64	0.71	0.83	1.34
2	9	1050.7	706.7	3374	67.3		179.4	0	205	-124	207.7	-249.2	6	-42.7	4.7	-207.4	1.5	-275.3	0.78		4.33	3.15	4.03	9.48	28.7	7.7		179.3	204.9	207.5	1.45	1.5	1.83	0.72	0.72	0.89	1.45	2.29	2.43	2.12	2.09	1.95	0.81	0.8	1	0.66	0.72	0.85	1.17
2	10	1040.5	706.3	3372	67.9		179.4	0	204.8	-124	207.7	-249.3	6.1	-41.6	4.8	-207	1.4	-276.7	0.79		4.29	2.99	4.08	9.42	26.75	7.83		179.3	204.7	207.5	0.99	0.96	1.12	0.66	0.68	0.75	1.43	2.46	2.43	1.92	1.99	1.91	0.77	0.78	0.89	0.7	0.72	0.85	1.2
2.25	1	1161.7	792.2	3362	68.2		178.1	0	203.6	-123.8	207.9	-249.6	6.1	-38.7	5.3	-205.4	1.6	-274.4	0.8		4.61	3.44	4.66	8.85	23.48	8.04		177.9	203.5	207.7	1.55	1.51	1.7	0.73	0.77	0.85	1.71	3.83	3.84	2.03	2.36	2.37	0.82	0.9	1.02	0.69	0.79	0.87	1.44
2.25	2	1150.2	791.7	3360	68.8		176.5	0	203.5	-124.1	207.2	-250	6	-39.2	5.3	-204.6	1.6	-276.2	0.81		4.67	3.43	4.59	8.71	21.93	8.09		176.3	203.3	207	1.45	1.48	1.76	0.72	0.73	0.89	1.69	3.66	3.64	1.99	2.3	2.32	0.81	0.85	0.99	0.72	0.81	0.93	1.45
2.25	3	1169.6	791.9	3361	67.7		175.8	0	203.1	-124.1	207.7	-250.3	6.2	-39	5.4	-206.4	1.5	-270.7	0.83		4.87	3.47	4.8	9.24	24.6	7.78		175.6	203	207.5	1.62	2.11	1.93	0.84	0.95	0.91	1.74	3.69	3.8	1.98	2.35	2.28	0.77	0.85	0.91	0.67	0.73	0.83	1.41
2.25	4	1158.8	791.2	3358	68.3		175.8	0	203.6	-124.2	207.9	-250.4	6.2	-39.8	5.4	-207.2	1.5	-271.5	0.81		4.7	3.43	4.71	9.64	24.84	8.69		175.6	203.5	207.7	1.23	1.73	1.66	0.7	0.81	0.85	1.69	3.77	3.84	1.95	2.3	2.26	0.77	0.96	1	0.68	0.77	0.85	1.44
2.25	5	1148	791.7	3360	69		176.5	0	203.5	-124.1	207.2	-250	6	-39.2	5.3	-204.6	1.6	-276.2	0.8		4.67	3.43	4.59	8.71	21.93	8.09		176.3	203.3	207	1.45	1.48	1.76	0.72	0.73	0.89	1.69	3.66	3.64	1.99	2.3	2.32	0.81	0.85	0.99	0.72	0.81	0.93	1.45
2.25	6	1163.2	791.2	3358	68		176.3	0	204	-124.2	207.9	-250.3	6.1	-39	5.3	-205	1.6	-272.2	0.8		4.77	3.42	4.56	9.34	25.77	7.92		176.1	203.9	207.7	1.76	1.77	1.99	0.81	0.84	0.91	1.62	3.38	3.45	2.03	2.26	2.16	0.79	0.9	1.02	0.7	0.77	0.87	1.32
2.25	7	1167.9	791.9	3361	67.8		176.7	0	203.8	-124.1	207.9	-250.1	6	-39.4	5.3	-204.7	1.6	-276.3	0.81		4.52	3.19	4.44	9.2	25.58	8.27		176.5	203.7	207.7	0.67	0.81	0.93	0.62	0.67	0.73	1.52	3.1	3.14	1.96	2.24	2.14	0.79	0.86	1.04	0.71	0.77	0.89	1.29
2.25	8	1164.1	792.2	3362	68.1		176.9	0	204	-124.1	207.9	-250.1	6.1	-39.4	5.3	-205.4	1.6	-272.7	0.81		4.56	3.16	4.38	9.31	24	7.8		176.7	203.9	207.7	0.74	0.88	0.98	0.62	0.67	0.75	1.5	3.04	3.14	2.07	2.24	2.06	0.83	0.86	1.04	0.72	0.8	0.91	1.22
2.25	9	1161.8	791.9	3361	68.2		176.9	0	204.1	-124.2	207.9	-250.1	6	-39.5	5.3	-203.7	1.6	-277.5	0.82		4.69	3.27	4.47	9.69	24.57	8.26		176.7	204	207.7	1.66	1.84	1.77	0.85	0.8	0.89	1.54	2.86	2.89	1.96	2.16	1.91	0.83	0.88	1.06	0.71	0.8	0.91	1.13
2.25	10	1152.8	791.9	3361	68.7		176.9	0	204.1	-124.1	208.2	-250.1	6	-39.7	5.4	-205.1	1.5	-276.7	0.8		4.59	3.27	4.41	9.35	23.15	8.25		176.7	204	208	0.94	1.29	1.33	0.67	0.78	0.89	1.52	2.9	2.97	1.96	2.18	1.98	0.83	0.9	1.04	0.74	0.78	0.98	1.13
2.5	1	1251.3	876.5	3347	70		173.1	0	202.3	-124.3	207.8	-251.2	6.6	-37.2	5.9	-205	1.6	-273.4	0.81		5.09	3.63	5.07	8.38	19.84	7.73		172.9	202.1	207.5	0.85	1.01	1.02	0.66	0.73	0.73	1.97	4.65	4.67	2.13	2.63	2.8	0.67	0.69	0.77	0.62	0.67	0.79	1.64
2.5	2	1234.7	876.5	3348	71		173.9	0	203	-124.4	207.8	-251	6.5	-37.7	5.9	-204.2	1.6	-275.2	0.82		5.09	3.62	5.06	8.58	19.44	7.91		173.7	202.8	207.5	1.63	1.91	1.85	0.85	0.87	0.95	1.98	4.32	4.32	2.1	2.54	2.61	0.68	0.73	0.77	0.69	0.75	0.83	1.58
2.5	3	1257.6	876.5	3348	69.7		174.3	0	203.1	-124.3	208.4	-251	6.5	-38	5.9	-205.6	1.6	-274.2	0.83		4.9	3.33	4.69	9	23.42	7.44		174.1	203	208.2	0.82	0.91	1.04	0.64	0.67	0.81	1.69	3.43	3.46	2.07	2.33	2.17	0.66	0.71	0.79	0.66	0.69	0.85	1.32
2.5	4	1258.1	876.5	3348	69.7		173.1	0	202.8	-124.4	208.1	-251.4	6.7	-37.1	5.9	-204.4	1.6	-271	0.83		5.18	3.67	5.12	9.38	23.13	8.1		172.9	202.6	207.8	1.56	1.58	1.73	0.86	0.89	0.96	1.94	4.42	4.45	2.14	2.53	2.64	0.64	0.71	0.81	0.67	0.75	0.87	1.57
2.5	5	1257.5	875.2	3343	69.6		173.3	0	202.4	-124.3	207.9	-251.2	6.7	-37.1	5.9	-204.4	1.6	-271	0.83		5.03	3.6	5.02	9.14	21.91	7.85		173	202.3	207.7	0.73	0.93	0.98	0.62	0.73	0.73	1.89	4.49	4.59	2.15	2.63	2.74	0.66	0.73	0.85	0.61	0.71	0.81	1.63
2.5	6	1251	875	3342	69.9		174.1	0	203.1	-124.3	208.4	-251.1	6.6	-37.4	5.8	-204.6	1.6	-271.2	0.83		4.99	3.53	4.83	9	22.13	7.62		173.9	203	208.2	0.99	1.16	1.33	0.71	0.71	0.85	1.79	3.94	4.04	2.05	2.42	2.44	0.66	0.71	0.81	0.71	0.71	0.83	1.48
2.5	7	1263.5	876.5	3348	69.4		173.9	0	202.9	-124.3	208.4	-251.1	6.7	-37.4	5.9	-204.7	1.6	-271.3	0.83		5.01	3.39	4.84	9.18	23.36	7.62		173.7	202.8	208.2	0.83	1.01	1.1	0.64	0.73	0.79	1.79	3.77	3.85	2.17	2.43	2.46	0.68	0.71	0.79	0.61	0.69	0.77	1.41
2.5	8	1247.5	876.5	3348	70.3		174.1	0	203.1	-124.3	208.4	-251.1	6.6	-37.7	5.8	-205.9	1.6	-269.8	0.81		5.02	3.54	4.84	8.98	24.45	7.62		173.9	203	208.2	1.13	1.16	1.37	0.71	0.73	0.9	1.76	3.8	3.91	2.12	2.42	2.42	0.66	0.69	0.79	0.68	0.67	0.87	1.41
2.5	9	1251.2	876.5	3348	70.1		174.3	0	203.1	-124.3	208.4	-251	6.5	-38	5.8	-205.6	1.6	-274.2	0.83		4.9	3.33	4.69	9	23.42	7.44		174.1	203	208.2	0.82	0.91	1.04	0.64	0.67	0.81	1.69	3.43	3.46	2.07	2.33	2.17	0.66	0.71	0.79	0.66	0.69	0.85	1.32
2.5	10	1242.4	876.3	3347	70.5		174.5	0	203.3	-124.2	208.8	-251	6.6	-37.8	5.9	-206	1.5	-269.9	0.83		4.92	3.35	4.73	9	22.22	7.57		174.2	203.2	208.5	0.99	1.3	1.42	0.64	0.73	0.83	1.73	3.54	3.61	2.07	2.36	2.27	0.7	0.69	0.83	0.68	0.71	0.83	1.34
2.75	1	1353.8	959.6	3332	70.9		168.6	0	200.2	-124.5	207.3	-252.5	7.3	-35.1	6.6	-203.6	1.6	-269.5	0.85		5.59	4.03	5.63	8.46	19.87	8.01		168.4	200.1	207	0.86	1.2	1.2	0.67	0.82	0.91	2.17	5.46	5.48	2.31	2.92	3.21	0.66	0.74	0.81	0.71	0.8	0.93	1.72
2.75	2	1367.8	959.3	3331	70.1		169.5	0	201.3	-124.6	208.5	-252.6	7.2	-34.8	6.5	-202.8	1.6	-273	0.85		5.71	4.09	5.76	8.61	20.25	7.94		169.2	201.1	208.2	1.68	2.03	1.85	0.83	1.03	0.96	2.28	5.47	5.41	2.34	3	3.21	0.63	0.74	0.71	0.66	0.72	0.77	1.78
2.75	3	1354.8	959.6	3332	70.8		170	0	201.6	-124.6	208.5	-252.4	7.1	-35.8	6.5	-202.6	1.6	-275	0.84		5.48	3.96	5.56	9.32	20.49	8.29		169.7	201.4	208.2	1.09	1.35	1.37	0.7	0.77	0.92	2.1	5.28	5.31	2.22	2.96	3.14	0.63	0.77	0.81	0.73	0.81	0.9	1.71
2.75	4	1359.4	961.3	3334	70.7		171.7	0	202.6	-124.5	208.8	-252	7.1	-36.1	6.5	-204.7	1.7	-266.4	0.84		5.25	3.5	5.07	9.18	21.61	7.59		171.5	202.5	208.5	0.84	1.03	1.11	0.67	0.79	0.92	1.8	4.11	4.13	2.18	2.55	2.63	0.65	0.69	0.75	0.69	0.77	0.9	1.46
2.75	5	1365.2	958.7	3329	70.2		169.5	0	201.4	-124.7	208	-252.5	7.2	-35.5	6.5	-203.8	1.7	-269.8	0.84		5.53	4.04	5.6	9.19	21.98	8.07		169.2	201.3	207.7	0.88	1.15	1.16	0.66	0.83	0.91	2.23	5.49	5.46	2.25	3.02	3.12	0.68	0.72	0.83	0.73	0.85	0.96	1.76
2.75	6	1350.1	958.4	3328	71		170.2	0	201.8	-124.6	208.5	-252.3	7.3	-35.4	6.5	-204.3	1.6	-265.8	0.84		5.51	3.86	5.38	9.27	21.01	7.73		169.9	201.6	208.2	0.83	1.03	1.17	0.68	0.79	0.92	2.04	4.94	4.95	2.21	2.7	2.98	0.71	0.75	0.79	0.78	0.83	0.98	1.68
2.75	7	1356	959.6	3332	70.8		171	0	202.3	-124.5	208.8	-252.2	7.2	-36	6.6	-204.8	1.6	-266.4	0.85		5.38	3.75	5.3	8.92	21.84	7.68		170.8	202.1	208.5	0.84	1.17	1.29	0.72	0.83	0.96	1.95	4.63	4.63	2.22	2.59	2.79	0.67	0.75	0.81	0.75	0.89	1.02	1.55
2.75	8	1353.8	959.6	3332	70.9		170.9	0	202.3	-124.5	208.8	-252.2	7.2	-35.9	6.6	-204.2	1.6	-270.2	0.84		5.45	3.75	5.31	9.05	23.08	7.65		170.6	202.1	208.5	0.89	1.07	1.17	0.7	0.77	0.96	1.96	4.67	4.69	2.22	2.75	2.84	0.65	0.71	0.86	0.77	0.81	0.98	1.6
2.75	9	1360.9	961.3	3336	70.6		171.7	0	202.6	-124.5	208.8	-252	7.1	-36.1	6.5	-204.7	1.7	-266.4	0.85		5.25	3.5	5.07	9.18	21.61	7.59		171.5	202.5	208.5	0.84	1.03	1.11	0.67	0.79	0.92	1.8	4.11	4.13	2.18	2.55	2.63	0.65	0.69	0.75	0.69	0.77	0.9	1.46
2.75	10	1362.1	960.2	3334	70.5		171.7	0	202.6	-124.5	208.8	-252	7.1	-36.1	6.5	-203.2	1.7	-271.8	0.85		5.28	3.55	5.12	9.13	22.16	7.86		171.5	202.5	208.5	1.03	1.15	1.25	0.74	0.77	0.98	1.83	4.05	4.19	2.21	2.51	2.63	0.63	0.69	0.79	0.74	0.81	0.94	1.47
3	1	1484.5	1041.5	3315	70.2		165.7	0	199.4	-124.9	207.3	-253.6	7.9	-34	7	-202	1.9	-268.2	0.86		5.74	4.09	5.75	8.6	20.15	7.87		165.4	199.2	207	1.6	1.97	1.97	0.91	1.02	1.08	2.22	5.22	5.22	2.23	2.87	3.13	0.68	0.76	0.83	0.65	0.72	0.77	1.75
3	2	1482.8	1042.1	3317	70.3		167.2	0	201.3	-125	208.5	-253.4	7.8	-35.1	7	-203.3	1.9	-265.6	0.86		5.76	4.04	5.75	9.01	20.66	7.72		167	201.1	208.2	1.07	1.37	1.33	0.73	0.84	0.94	2.22	5.51	5.5	2.3	2.94	3.16	0.65	0.74	0.75	0.73	0.8	0.85	1.72
3	3	1473.2	1040.2	3311	70.6		165.4	0	198.5	-124.7	207.2	-253.5	7.8	-34	7	-202.3	1.8	-270.2	0.85		5.96	4.14	5.96	8.69	19.09	7.78		165.1	198.3	206.8	0.78	1.11	1.2	0.66	0.75	0.85	2.2	5.63	5.67	2.39	3.09	3.43	0.61	0.69	0.66	0.58	0.61	0.68	1.78
3	4	1492.6	1041.8	3316	69.8		165.9	0	199.9	-125	207.7	-253.6	7.9	-34.3	7.1	-203.2	1.9	-267	0.86		5.74	4.1	5.73	9.26	22.03	8.02		165.6	199.7	207.3	1.71	2.12	2.24	0.89	1.1	1.14	2.27	5.19	5.12	2.37	2.74	3.01	0.66	0.78	0.83	0.61	0.72	0.81	1.62
3	5	1471.6	1039.9	3310	70.7		164.7	0	198.8	-124.9	207	-253.8	7.8	-34	7.1	-201.5	1.8	-271.5	0.86		5.92	4.16	5.98	9.19	20.58	7.8		164.4	198.7	206.6	0.89	1.21	1.32	0.71	0.79	0.85	2.2	5.52	5.58	2.4	3.14	3.37	0.59	0.72	0.7	0.51	0.58	0.7	1.78
3	6	1481.2	1042.1	3317	70.4		167.2	0	201.3	-125	208.5	-253.4	7.8	-35.1	7	-203.3	1.9	-265.6	0.85		5.76	4.04	5.75	9.01	20.66	7.72		167	201.1	208.2	1.07	1.37	1.33	0.73	0.84	0.94	2.22	5.51	5.5	2.3	2.94	3.16	0.65	0.74	0.75	0.73	0.8	0.85	1.72
3	7	1514.5	1042.4	3318	68.8		167.8	0	201.1	-124.7	209.2	-253.3	7.9	-34.1	7.1	-203.4	1.9	-262.9	0.85		5.83	4.07	5.87	9.18	21.3	7.78		167.5	200.9	208.9	1.07	1.47	1.48	0.75	0.88	0.94	2.19	5.4	5.39	2.4	2.89	3.2	0.67	0.74	0.75	0.6	0.64	0.77	1.76
3	8	1476.3	1042.4	3318	70.6		167.9	0	201.4	-124.8	209.2	-253.3	7.8	-34.6	7	-202.4	1.8	-268.6	0.85		5.85	3.94	5.74	8.96	21.75	7.49		167.7	201.3	208.9	0.94	1.15	1.17	0.7	0.81	0.84	2.18	5.27	5.24	2.38	2.98	3.18	0.65	0.7	0.69	0.62	0.64	0.73	1.73
3	9	1506.4	1042.4	3317	69.2		168.1	0	201.8	-124.8	209.4	-253.3	7.8	-34.7	7.1	-202.5	1.9	-268.7	0.86		5.73	3.96	5.58	9.08	21.95	7.53		167.8	201.6	209.1	1.17	1.55	1.69	0.79	0.87	1	2.05	4.9	4.95	2.3	2.8	3.03	0.64	0.67	0.73	0.64	0.71	0.79	1.68
	10	1488.2	1042.4	3318	70		168.1	0	201.1	-124.8	208.7	-253.1	7.9	-34.6	7	-203	1.9	-265.3	0.86		5.72	4.11	5.77	9.4	22.9	7.97		167.8	200.9	208.4	1.48	1.93	2	0.86	1.06	1.13	2.15	5.12	5.06	2.32	2.79	3.1	0.65	0.84	0.81	0.67	0.72	0.85	1.61
[truncated: 26 more columns]

## Sheet: Table 5
Experimental data					Nameplate method			Slip method			Current method			Air-gap method
T (Nm)	Pin (W)	Pout (W)	nm (rpm)	ɳ (%)	Pout (W)	ɳ (%)	Error (%)	Pout (W)	ɳ (%)	Error (%)	Pout (W)	ɳ (%)	Error (%)	Pout (W)	ɳ (%)	Error (%)
0.5	458	185	3539	40.5	295	64.6	59.4	380	83.1	105.3	638	139.5	244.5	376	82.2	103
0.75	555	277	3528	50	369	66.5	33.1	448	80.7	61.5	683	123	146.3	461	83.1	66.4
1	639	368	3517	57.7	435	68.2	18.2	515	80.7	39.8	724	113.4	96.5	533	83.5	44.8
1.25	719	459	3504	63.8	501	69.8	9.3	598	83.3	30.5	769	107	67.7	599	83.4	30.6
1.5	814	549	3493	67.4	583	71.7	6.3	666	81.8	21.3	821	100.9	49.6	677	83.2	23.4
1.75	909	638	3481	70.2	669	73.6	4.9	741	81.5	16.2	880	96.7	37.9	752	82.7	17.9
2	984	726	3469	73.9	738	75.1	1.7	816	82.9	12.3	931	94.6	28.1	808	82.1	11.2
2.25	1085	814	3455	75	836	77.1	2.7	899	82.8	10.4	993	91.6	22	884	81.5	8.6
2.5	1167	902	3444	77.2	919	78.7	1.9	967	82.8	7.2	1049	89.9	16.3	944	80.8	4.6
2.75	1251	989	3433	79.1	1006	80.4	1.7	1035	82.8	4.7	1106	88.5	11.9	1001	80.1	1.3
3	1342	1074	3419	80.1	1103	82.2	2.7	1117	83.2	4	1172	87.4	9.1	1062	79.2	-1.1

## Sheet: Table 6
Experimental data					Nameplate method			Slip method			Current method			Air-gap method
T (Nm)	Pin (W)	Pout (W)	nm (rpm)	ɳ (%)	Pout (W)	ɳ (%)	Error (%)	Pout (W)	ɳ (%)	Error (%)	Pout (W)	ɳ (%)	Error (%)	Pout (W)	ɳ (%)	Error (%)
0.5	512	180	3477	35.2	336	65.6	86.7	727	141.9	303.9	703	137.3	290.7	363	70.9	101.8
0.75	586	270	3472	46.1	393	67.1	45.6	758	129.4	180.7	726	123.9	168.8	436	74.4	61.4
1	663	359	3468	54.2	455	68.6	26.7	786	118.5	118.9	773	116.5	115.3	496	74.7	38
1.25	748	449	3463	60	526	70.3	17.1	818	109.3	82.2	814	108.8	81.3	572	85.7	42.9
1.5	833	537	3457	64.5	600	72.1	11.7	853	102.4	58.8	863	103.6	60.7	641	86.1	33.5
1.75	926	626	3452	67.6	685	73.9	9.4	887	95.7	41.7	918	99.1	46.7	717	85.6	26.7
2	1016	714	3446	70.3	769	75.7	7.7	919	90.5	28.7	964	94.9	35	793	86	22.3
2.25	1115	802	3441	71.9	867	77.7	8.1	954	85.5	19	1026	92	27.9	873	78.3	8.9
2.5	1206	890	3435	73.8	959	79.5	7.8	992	82.3	11.5	1087	90.2	22.2	934	77.5	5
2.75	1302	977	3428	75	1061	81.5	8.6	1027	78.9	5.1	1158	89	18.6	1006	77.2	3
3	1409	1063	3421	75.5	1178	83.6	10.8	1065	75.6	0.2	1231	87.3	15.8	1082	76.8	1.8

## Sheet: Table 7
Experimental data					Nameplate method			Slip method			Current method			Air-gap method
T (Nm)	Pin (W)	Pout (W)	nm (rpm)	ɳ (%)	Pout (W)	ɳ (%)	Error (%)	Pout (W)	ɳ (%)	Error (%)	Pout (W)	ɳ (%)	Error (%)	Pout (W)	ɳ (%)	Error (%)
0.5	498	185	3536	37.2	325	65.3	75.7	358	71.9	93.5	692	139	274	414	83.1	123.5
0.75	596	276	3519	46.4	401	67.2	45.3	444	74.5	60.9	746	125	170.1	504	84.4	82.4
1	665	367	3504	55.2	457	68.7	24.5	525	78.9	43.1	806	121.3	119.7	554	83.3	51
1.25	743	456	3484	61.4	522	70.3	14.5	620	83.4	36	869	116.9	90.5	615	82.8	34.9
1.5	831	545	3466	65.5	598	72	9.7	703	84.6	29	943	113.5	73.1	684	82.3	25.5
1.75	921	631	3445	68.6	680	73.8	7.8	800	86.9	26.8	1028	111.6	62.9	741	80.5	17.4
2	1015	717	3425	70.7	769	75.7	7.3	890	87.7	24.1	1116	109.9	55.6	809	79.7	12.8
2.25	1116	801	3400	71.8	867	77.7	8.2	997	89.3	24.5	1213	108.7	51.4	880	78.9	9.9
2.5	1233	883	3374	71.6	987	80	11.8	1109	89.9	25.6	1319	107	49.4	954	77.3	8
2.75	1336	964	3349	72.2	1097	82.1	13.8	1203	90	24.8	1434	107.3	48.7	1013	75.8	5.1
3	1444	1043	3320	72.2	1217	84.3	16.7	1314	91	26	1561	108.1	49.6	1063	73.6	2

## Sheet: Table 8
Experimental data					Nameplate method			Slip method			Current method			Air-gap method
T (Nm)	Pin (W)	Pout (W)	nm (rpm)	ɳ (%)	Pout (W)	ɳ (%)	Error (%)	Pout (W)	ɳ (%)	Error (%)	Pout (W)	ɳ (%)	Error (%)	Pout (W)	ɳ (%)	Error (%)
0.5	521	180	3430	34.5	343	65.8	90.6	875	167.9	386.1	716	137.5	298	358	68.7	99
0.75	622	269	3421	43.2	422	67.8	56.9	914	146.9	239.8	783	125.8	191.1	454	73	68.9
1	692	357	3413	51.6	479	69.2	34.2	947	136.9	165.3	809	117	126.7	522	75.5	46.3
1.25	780	446	3405	57.2	554	71	24.2	982	125.9	120.2	887	113.6	98.8	576	73.8	29.1
1.5	874	533	3394	61	637	72.9	19.5	1027	117.5	92.7	968	110.8	81.7	650	74.3	21.9
1.75	944	620	3384	65.7	701	74.3	13.1	1067	113.1	72.1	1042	110.4	68	697	73.9	12.4
2	1044	706	3373	67.6	796	76.3	12.7	1113	106.6	57.6	1131	108.4	60.2	767	73.5	8.6
2.25	1160	792	3360	68.3	912	78.6	15.2	1163	100.3	46.8	1221	105.3	54.2	860	74.2	8.6
2.5	1251	876	3347	70	1006	80.4	14.8	1216	97.2	38.8	1317	105.3	50.4	946	75.6	8
2.75	1358	960	3332	70.7	1122	82.6	16.9	1267	93.3	32	1428	105.1	48.8	1022	75.2	6.4
3	1487	1042	3316	70.1	1266	85.1	21.5	1320	88.7	26.7	1555	104.6	49.3	1102	74.1	5.8
